# Supplementary material for: Quantifying individual specialization using tracking data: a case study on two species of albatrosses
Source: Mar Biol. 2018 Sep 8;165(10):152. doi: 10.1007/s00227-018-3408-x (PMC6132544; doi:10.1007/s00227-018-3408-x)
Supplement: Supplementary file 1 — Supplementary material 1 (TXT 1 kb) [file 227_2018_3408_MOESM1_ESM.txt]

List of files:

R scripts:
bba_simulations_selRT_3D_final.R (example script for running the analyses on 3D environmental data)
bba_simulations_selRT_geo_final.R (example script for running the analyses on geographical data)

both scripts are using functions from:
LoCoH_functions_parallel (contains all the functions needed to build the hypervolumes and intersect them with a grid - tested for up to four dimensions)

Data:
variables_bba2002_reg_RTselDay.csv (dataset with the selected locations using residence time for black-browed albatrosses)
