# Supplementary material for: Quantifying individual specialization using tracking data: a case study on two species of albatrosses
Source: Mar Biol. 2018 Sep 8;165(10):152. doi: 10.1007/s00227-018-3408-x (PMC6132544; doi:10.1007/s00227-018-3408-x)
Supplement: Supplementary file 2 — Supplementary material 2 (CSV 606 kb) [file 227_2018_3408_MOESM2_ESM.csv]

	ID	DATE	SST_WK	DEPTH	CHLA	EKE8days	X	Y	TRIP	RT.45000.cat	DAY
34	14406	27/01/2002	-0.585261999140997	-1.01129572186324	NA	2.50446630666089	-2632315.96998809	2343248.45789664	14406-1	ars	TRUE
35	14406	27/01/2002	-0.585325837614961	-1.00221063718494	-0.305721643969818	1.95883836302942	-2638412.04953518	2367560.39584758	14406-1	ars	TRUE
51	14406	28/01/2002	-1.127389445713	0.231007849582153	NA	-1.16895734987992	-2373740.52492414	2185058.73992389	14406-1	ars	TRUE
52	14406	28/01/2002	-1.12743155768295	-0.10511569231911	NA	-1.24884964400115	-2369892.76791806	2167055.69191597	14406-1	ars	TRUE
54	14406	28/01/2002	-1.16326425323028	-0.251533089471818	NA	-1.39538710338958	-2361059.7643923	2161885.27762449	14406-1	ars	TRUE
55	14406	28/01/2002	-1.16325485232864	0.384262050399373	NA	-1.92715505186866	-2349388.11631318	2182420.86030636	14406-1	ars	TRUE
56	14406	28/01/2002	-1.16321955403088	0.502029199978745	NA	-1.39536732451537	-2343883.26389845	2187541.49858446	14406-1	ars	TRUE
57	14406	28/01/2002	-1.163240987601	1.02181364546204	NA	-1.28375902379701	-2340085.94112249	2195938.42886246	14406-1	ars	TRUE
58	14406	28/01/2002	-1.16318846886555	1.10901460596466	NA	-1.28375880576515	-2337996.1479853	2207611.65114034	14406-1	ars	TRUE
59	14406	28/01/2002	-1.16323647903598	1.11077777874863	NA	-1.28377798693211	-2343184.38911122	2207767.84313988	14406-1	ars	TRUE
70	14406	29/01/2002	-1.16326776067036	1.08966877377875	NA	-1.30807080874466	-2343791.52739683	2203662.59636106	14406-1	ars	TRUE
71	14406	29/01/2002	-1.16324100593036	1.13989621656346	NA	-1.48829709476275	-2354805.29671187	2216031.94030097	14406-1	ars	TRUE
72	14406	29/01/2002	-1.16321186743496	1.10400588514373	NA	-1.72656751087574	-2349099.81107376	2206543.07976274	14406-1	ars	TRUE
73	14406	29/01/2002	-1.16324510608216	1.04680302184537	NA	-1.30808665590773	-2343394.32543565	2197054.21922451	14406-1	ars	TRUE
74	14406	29/01/2002	-1.16321955664964	0.977169253931271	NA	-1.30801255618741	-2342057.42930954	2194267.69069887	14406-1	ars	TRUE
75	14406	29/01/2002	-1.1632116148504	1.05176277615846	NA	-1.72653567470683	-2345089.12269544	2198183.49418582	14406-1	ars	TRUE
76	14406	29/01/2002	-1.16322418694751	1.05173507248097	NA	-1.72649648728229	-2344539.29334263	2197744.96646756	14406-1	ars	TRUE
77	14406	29/01/2002	-1.16322509852514	1.04680916407091	NA	-1.30808879281364	-2343989.46398982	2197306.4387493	14406-1	ars	TRUE
78	14406	29/01/2002	-1.16319024524541	1.12023483617127	NA	-1.48834395946882	-2352784.51172288	2213558.40304171	14406-1	ars	TRUE
79	14406	29/01/2002	-1.00962113417538	0.925227364291054	NA	-1.5077758372348	-2359031.96857637	2235433.03074493	14406-1	ars	TRUE
100	14406	16/02/2002	-0.0252691476499621	-0.229839324175816	NA	-0.609134087482973	-2401175.65279481	3022912.74184511	14406-10	ars	TRUE
124	14406	17/02/2002	-0.228440090664714	-0.942265593334512	NA	1.57161458779344	-2528252.54351213	2791111.73929403	14406-10	ars	TRUE
140	14406	18/02/2002	-0.293845440087944	-0.556797455964288	NA	1.79511687202092	-2558629.8225236	2679980.45495951	14406-10	ars	TRUE
141	14406	18/02/2002	-0.293800815788225	-1.1902841547473	-0.494910326077437	1.48695203135987	-2556739.44342375	2657358.71488446	14406-10	ars	TRUE
142	14406	18/02/2002	-0.293865775974083	-1.06481436453653	-0.452849085964838	1.09665992715218	-2555354.55285324	2645731.16632391	14406-10	ars	TRUE
143	14406	18/02/2002	-0.293841391373204	-1.05110075091202	-0.452862483163287	1.09660517501274	-2554475.15081206	2645097.80927784	14406-10	ars	TRUE
144	14406	18/02/2002	-0.293806918543472	-1.05113555032775	-0.452855296083789	1.09663141049192	-2554573.3476029	2646386.3802236	14406-10	ars	TRUE
145	14406	18/02/2002	-0.29382033611763	-1.04275623311627	-0.553031025262482	1.09660466221745	-2555649.14322575	2649596.8791612	14406-10	ars	TRUE
146	14406	18/02/2002	-0.293817283217248	-0.922273797621239	NA	1.09660495360816	-2558820.61085166	2637180.39979587	14406-10	ars	TRUE
147	14406	18/02/2002	-0.293867285191395	-1.01054015281124	-0.553029876324257	1.09661411435778	-2559112.5859293	2644768.15644083	14406-10	ars	TRUE
148	14406	18/02/2002	-0.293808014536451	-1.01118582601457	-0.553043280861902	1.18453489775098	-2566067.25302804	2647236.27672168	14406-10	ars	TRUE
171	14406	19/02/2002	-1.20257525598212	-0.359235811832875	-0.380226815976022	-0.22700778840552	-2324202.48609911	2305670.87214416	14406-10	ars	TRUE
172	14406	19/02/2002	-1.20252261827724	-0.0111616969417783	-0.598306214678413	0.351200763055299	-2346942.40160807	2285172.65704015	14406-10	ars	TRUE
183	14406	20/02/2002	-1.33190294009735	1.09482062268931	NA	-0.701838495276644	-2322779.49524713	2212618.25728686	14406-10	ars	TRUE
184	14406	20/02/2002	-1.33187028559643	1.09134246816374	NA	-0.951649733116624	-2299534.52379703	2223040.35676379	14406-10	ars	TRUE
185	14406	20/02/2002	-1.3318865191321	1.09315736077451	NA	-0.951657319868689	-2299832.71305418	2228250.39851582	14406-10	ars	TRUE
186	14406	20/02/2002	-1.3319145153439	1.08133227174002	NA	-1.77335153121568	-2300130.90231134	2233460.44026786	14406-10	ars	TRUE
187	14406	20/02/2002	-1.20254143909081	1.06706027453927	NA	-1.77333810436877	-2299816.11036937	2236455.96202612	14406-10	ars	TRUE
188	14406	20/02/2002	-1.22041349206091	1.06791686189941	NA	-1.77328374946369	-2298888.3372283	2237236.9637906	14406-10	ars	TRUE
189	14406	20/02/2002	-1.2204710136084	1.06074126450023	NA	-1.77332129786541	-2297960.56408722	2238017.96555509	14406-10	ars	TRUE
190	14406	20/02/2002	-1.22042047824605	1.06175386819839	NA	-1.77335890007647	-2297032.79094614	2238798.96731957	14406-10	ars	TRUE
191	14406	20/02/2002	-1.22044747323099	1.06434315067924	NA	-1.77337391855712	-2296105.01780506	2239579.96908406	14406-10	ars	TRUE
192	14406	20/02/2002	-1.22043196827209	1.05010256189899	NA	-1.87799538049789	-2292783.54920042	2236496.33707663	14406-10	ars	TRUE
193	14406	20/02/2002	-1.34494434781565	1.04981158411801	NA	-1.87796558717057	-2293102.5288155	2234932.17048166	14406-10	ars	TRUE
194	14406	20/02/2002	-1.34498498940178	1.05335580908533	NA	-1.7733464893819	-2297061.95665031	2234887.46929917	14406-10	ars	TRUE
195	14406	20/02/2002	-1.22044091849517	1.05012758370812	NA	-1.87803109582954	-2292916.58481492	2235843.5840567	14406-10	ars	TRUE
196	14406	20/02/2002	-1.22039475736123	1.049786160741	NA	-1.87798167595482	-2290804.86737254	2236361.62386354	14406-10	ars	TRUE
256	14406	23/02/2002	0.330808028161932	-0.577083752491001	NA	1.88058863918446	-2739428.57875199	2813915.73512755	14406-11	ars	TRUE
258	14406	23/02/2002	0.330795856555119	-0.582204739946494	NA	1.22698948272947	-2751287.39036332	2803719.60869725	14406-11	ars	TRUE
259	14406	23/02/2002	0.330868343974963	-0.473170273847497	NA	1.88056656317022	-2743858.67219114	2812121.59997195	14406-11	ars	TRUE
260	14406	23/02/2002	0.330793256897117	-0.728634253222216	NA	1.8806567408253	-2744678.27178859	2825694.58864201	14406-11	ars	TRUE
261	14406	23/02/2002	0.330856805700889	-0.746001283913802	NA	1.90215257243691	-2745497.87138605	2839267.57731207	14406-11	ars	TRUE
262	14406	23/02/2002	0.330782814724009	-0.531272578040936	-1.04879356323793	1.6996532618599	-2750094.00569258	2862118.32233125	14406-11	ars	TRUE
263	14406	23/02/2002	0.304720249037829	0.0146885437235634	-0.717198028496579	0.880931685322764	-2758466.67470818	2894246.82369954	14406-11	ars	TRUE
264	14406	23/02/2002	0.304744880059396	-0.195253041363939	-0.858175719222764	1.23954776309348	-2757196.3782917	2887270.86098613	14406-11	ars	TRUE
265	14406	23/02/2002	0.304729043472919	-0.39475691696386	-0.934438520235072	1.23955834741833	-2755926.08187521	2880294.89827272	14406-11	ars	TRUE
266	14406	23/02/2002	0.330791663285774	-0.501035135277351	-1.02700945484548	1.23948755803363	-2748916.30826103	2868808.10549732	14406-11	ars	TRUE
267	14406	23/02/2002	0.330843417232471	-0.693622156237403	NA	1.73872655170371	-2736167.05744915	2852810.48265992	14406-11	ars	TRUE
268	14406	23/02/2002	0.330817272228478	-0.628188087647768	NA	1.58861762004635	-2728316.91680397	2859122.06623843	14406-11	ars	TRUE
280	14406	24/02/2002	0.575188608412446	0.027406198958729	-0.402367870096341	0.00199814346090843	-2792624.03714648	2897387.25712217	14406-11	ars	TRUE
281	14406	24/02/2002	0.575166839016742	0.320342321596331	-0.442380042010343	-0.193101167696378	-2778652.06049329	2903506.67819688	14406-11	ars	TRUE
282	14406	24/02/2002	0.304711174909573	0.480850611860517	-0.311179503876421	0.0333436696933017	-2775429.38177075	2914284.26112386	14406-11	ars	TRUE
283	14406	24/02/2002	0.304699357217725	0.447061253147676	-0.311170197284207	0.0333061100662353	-2774338.11387748	2909922.58023661	14406-11	ars	TRUE
284	14406	24/02/2002	0.304744436293596	0.363950801171559	-0.370563088412568	-0.193093656792318	-2773246.84598422	2905560.89934935	14406-11	ars	TRUE
285	14406	24/02/2002	0.304715228558763	0.224202411987495	-0.619052356927063	-0.19306361471765	-2772155.57809095	2901199.21846209	14406-11	ars	TRUE
286	14406	24/02/2002	0.304731757946999	-0.0588853464029991	-0.851384338930732	0.441458694747579	-2763100.68342622	2888698.9309416	14406-11	ars	TRUE
287	14406	24/02/2002	0.30473423084066	-0.323089268212929	-0.881944908619912	0.822944110575658	-2763876.58982272	2877982.67899839	14406-11	ars	TRUE
288	14406	24/02/2002	0.330775138872639	-0.111331031892946	-0.888870673928556	0.759872244747934	-2774483.29728045	2869050.46263248	14406-11	ars	TRUE
289	14406	24/02/2002	0.304670013728237	-0.000965540444342933	-0.769206077248171	0.441440882034902	-2762942.72552005	2892308.18394644	14406-11	ars	TRUE
290	14406	24/02/2002	0.304711472717894	0.0956913823844548	-0.545691827780763	0.441517088587698	-2769145.49460255	2897643.98251061	14406-11	ars	TRUE
291	14406	24/02/2002	0.575099766496174	0.00180850725626275	-0.402318659861097	0.00202239233309355	-2789800.11759231	2895691.3513186	14406-11	ars	TRUE
292	14406	24/02/2002	0.5751947954671	0.313387633217567	-0.442324326530129	-0.193139364329621	-2777944.0693734	2904612.48582202	14406-11	ars	TRUE
328	14406	26/02/2002	0.598903210948837	-0.945628076867325	NA	0.874436515072433	-2829682.56427072	2811173.61341453	14406-12	ars	TRUE
329	14406	26/02/2002	0.598874152165918	-0.885643252290672	NA	1.19626444444601	-2844461.80726621	2816203.44935266	14406-12	ars	TRUE
330	14406	26/02/2002	0.746310104069809	-0.253078416509216	NA	1.30317176673705	-2859241.0502617	2821233.28529079	14406-12	ars	TRUE
331	14406	26/02/2002	0.746284062776944	0.127672750773041	NA	1.36395847989352	-2874020.2932572	2826263.12122893	14406-12	ars	TRUE
334	14406	26/02/2002	0.746338403476865	-0.246946600097204	NA	0.210262243690182	-2870023.56371823	2848080.48220776	14406-12	ars	TRUE
335	14406	26/02/2002	0.746244019136249	-0.0229134769380726	NA	0.762673904390073	-2857007.75771532	2835277.03711619	14406-12	ars	TRUE
336	14406	26/02/2002	0.59887303527115	-0.623586146373286	NA	1.0565367757665	-2843991.9517124	2822473.59202463	14406-12	ars	TRUE
337	14406	26/02/2002	0.598848861912625	-0.948348075652516	NA	1.18336612888884	-2837102.85113275	2807832.55138292	14406-12	ars	TRUE
338	14406	26/02/2002	0.504742364259811	-1.04184666995	NA	1.1833884841304	-2836340.45597635	2791353.91519106	14406-12	ars	TRUE
339	14406	26/02/2002	0.598913591185223	-0.227748573703013	NA	1.18835255836628	-2821668.66718269	2830776.77887805	14406-12	ars	TRUE
340	14406	26/02/2002	0.598924072930414	-0.732133125349225	NA	1.0566197163217	-2833639.08177758	2822188.38004087	14406-12	ars	TRUE
382	14406	28/02/2002	0.603129565165765	0.0928023543524669	-0.715917384011097	0.34897695684339	-2751499.86333105	2910308.53053022	14406-13	ars	TRUE
383	14406	28/02/2002	0.603138577081045	0.0545184158991524	-1.08299528109388	0.288002927478535	-2765061.18112889	2894468.18415669	14406-13	ars	TRUE
384	14406	28/02/2002	0.603158932343233	-0.0458643909145783	-1.08305554206253	0.288001528930051	-2764823.74936273	2888726.43097187	14406-13	ars	TRUE
385	14406	28/02/2002	0.603182030503164	-0.206844331847346	-0.973768551581588	0.81462269204713	-2764586.31759657	2882984.67778706	14406-13	ars	TRUE
386	14406	28/02/2002	0.615024623833243	-0.521986876503489	-1.31787322508682	1.4901188501588	-2766360.64024597	2866500.784755	14406-13	ars	TRUE
387	14406	28/02/2002	0.615034043818102	-0.479343141503037	-2.34551098984912	1.490138523173	-2768134.96289538	2850016.89172293	14406-13	ars	TRUE
388	14406	28/02/2002	0.603113110318375	0.113639207514512	-0.812945362240559	0.288038175586673	-2769763.352126	2897891.5840854	14406-13	ars	TRUE
402	14406	01/03/2002	0.978109585597412	-0.0752803461137781	-1.4037785263714	1.64582094718675	-2867773.7023393	2807167.16551209	14406-13	ars	TRUE
403	14406	01/03/2002	0.887304819297469	-0.033359239256324	-1.30574170004498	1.96593813742586	-2870524.07348621	2785340.13362494	14406-13	ars	TRUE
404	14406	01/03/2002	0.887354431766718	-0.969961309004588	-1.33732123571381	1.71669682840515	-2848630.10730787	2780548.66514855	14406-13	ars	TRUE
405	14406	01/03/2002	0.741138244565204	-1.06585983556306	-1.56277378374407	1.41150556441267	-2835690.00435911	2780850.763598	14406-13	ars	TRUE
406	14406	01/03/2002	0.887326747068441	-1.14926812994378	-1.30573142136456	1.64907864239193	-2856348.10196517	2769210.86556252	14406-13	ars	TRUE
407	14406	01/03/2002	0.887263893944821	-1.1471855103442	-1.3989366471781	1.90451142067773	-2865357.38860238	2761508.416632	14406-13	ars	TRUE
408	14406	01/03/2002	0.887284365936559	-1.1597273650975	-1.39891826433526	1.90447695494449	-2862717.86427071	2757743.41680641	14406-13	ars	TRUE
409	14406	01/03/2002	0.887290560481888	-1.00117926913853	-1.34699507370966	1.90446810430343	-2868156.3172356	2766527.91091556	14406-13	ars	TRUE
410	14406	01/03/2002	0.887344012821935	-0.99306685965438	-1.27640075379024	1.71668935481409	-2856008.92139181	2781938.91044799	14406-13	ars	TRUE
412	14406	01/03/2002	0.978036152345174	-0.757501748787751	-1.29999958678389	1.47349030923614	-2855127.41636867	2798665.78789907	14406-13	ars	TRUE
425	14406	02/03/2002	0.614944746322204	-0.429191938329436	NA	0.884704804184035	-2738417.20582493	2874625.66388139	14406-13	ars	TRUE
426	14406	02/03/2002	0.603199317807579	-0.0014098544607918	-1.37899037250364	0.537012519023807	-2755700.66571735	2894512.92325679	14406-13	ars	TRUE
427	14406	02/03/2002	0.603170735160811	0.0482900905116125	-1.04943988278361	0.537019574598695	-2756205.77981309	2895718.60004547	14406-13	ars	TRUE
428	14406	02/03/2002	0.603109553707638	0.0705850274535212	-1.04949070069166	0.537020118118922	-2756710.89390883	2896924.27683416	14406-13	ars	TRUE
429	14406	02/03/2002	0.603186022228436	0.0771966577212088	-1.04945651172462	0.537085966830847	-2757216.00800457	2898129.95362284	14406-13	ars	TRUE
430	14406	02/03/2002	0.603112602350433	0.0747886392437573	-1.04950357696868	0.537030956681964	-2757721.12210032	2899335.63041152	14406-13	ars	TRUE
431	14406	02/03/2002	0.603191580159022	0.019283755374235	-0.854085697105073	0.537033547916456	-2754960.46406193	2904649.17774374	14406-13	ars	TRUE
432	14406	02/03/2002	0.603167562607853	0.0927702884100957	-0.716005962022938	0.29618991646526	-2752199.80602355	2909962.72507596	14406-13	ars	TRUE
433	14406	02/03/2002	0.60315101173766	0.126185685100845	-0.701359803232723	0.296176735323287	-2747374.6310336	2911607.21979399	14406-13	ars	TRUE
434	14406	02/03/2002	0.603188831745382	0.179311081449109	-0.606092509591453	0.532824724769185	-2742549.45604365	2913251.71451201	14406-13	ars	TRUE
435	14406	02/03/2002	0.603166622684096	0.217165710812577	-0.771574988319514	0.296199646899725	-2755663.5958719	2914541.98486877	14406-13	ars	TRUE
436	14406	02/03/2002	0.603123143631095	-0.389727106996387	-0.682286128068162	0.785161742397574	-2732591.98046438	2893577.80601165	14406-13	ars	TRUE
449	14406	03/03/2002	0.603180241490799	0.049108698173032	-1.16530749068801	0.65019212110532	-2746434.8954708	2894745.55401098	14406-13	ars	TRUE
450	14406	03/03/2002	0.603149384913049	0.0491831665007415	-1.16527336892703	0.486541967894252	-2746658.33207822	2894475.15596165	14406-13	ars	TRUE
451	14406	03/03/2002	0.603114803622072	-0.0361894801962487	-1.16531849333687	0.486519616376025	-2746881.76868564	2894204.75791231	14406-13	ars	TRUE
452	14406	03/03/2002	0.603125546236048	-0.0361952039538017	-1.16522893480622	0.486601830424064	-2747105.20529306	2893934.35986298	14406-13	ars	TRUE
453	14406	03/03/2002	0.603148985179249	-0.0411978698502537	-1.16529192025772	0.486521208985265	-2747328.64190048	2893663.96181365	14406-13	ars	TRUE
454	14406	03/03/2002	0.603131156531713	-0.0412105614939248	-1.16527413254125	0.486533030965504	-2747552.0785079	2893393.56376431	14406-13	ars	TRUE
455	14406	03/03/2002	0.603170437190347	0.164030752909614	-0.98261344211882	0.650238258519075	-2745188.59779609	2898935.11705268	14406-13	ars	TRUE
456	14406	03/03/2002	0.603127833871511	0.085777847410759	-0.982648529219167	0.650204296341403	-2744839.27578784	2900152.78247377	14406-13	ars	TRUE
457	14406	03/03/2002	0.603200553275962	0.0985515140543809	-0.982669848740222	0.65022970411289	-2746504.11248316	2897046.56002758	14406-13	ars	TRUE
458	14406	03/03/2002	0.603203871295197	-0.0205069265746503	-0.982621563195256	0.486593103348159	-2747787.36294012	2895867.35242246	14406-13	ars	TRUE
459	14406	03/03/2002	0.603109131269986	-0.107678598993278	-1.36945176406031	0.486543936022137	-2751337.37090595	2890510.87542638	14406-13	ars	TRUE
460	14406	03/03/2002	0.603123466316392	-0.42313860052026	NA	0.914247177155327	-2757535.722619	2879050.11419828	14406-13	ars	TRUE
525	14406	06/03/2002	0.0587530295195824	1.16208486402708	NA	-1.04340440969666	-2399404.00384878	3163098.03053223	14406-14	ars	TRUE
526	14406	06/03/2002	0.0586682819485964	1.16015321388584	NA	-1.04331265948383	-2401070.28988149	3165465.53568852	14406-14	ars	TRUE
527	14406	06/03/2002	0.058697216017225	1.09309917933648	NA	-0.650995716369053	-2408425.93706131	3148267.9028621	14406-14	ars	TRUE
528	14406	06/03/2002	0.0587170138642958	1.1799557073251	-0.140391959766478	-1.04340487999393	-2403631.69033227	3172527.70648422	14406-14	ars	TRUE
529	14406	06/03/2002	0.058683034037526	1.10498267953672	0.145965552026945	-1.20776225887486	-2419608.55161789	3176623.74984711	14406-14	ars	TRUE
530	14406	06/03/2002	0.0587045746421974	0.67888232974949	NA	-0.505720371096058	-2432929.81339151	3174483.41688788	14406-14	ars	TRUE
531	14406	06/03/2002	0.0587348164094446	0.600132123711025	NA	0.213532637044119	-2430542.47857164	3181548.67748028	14406-14	ars	TRUE
532	14406	06/03/2002	0.0868198245070456	0.555484209274556	0.141182195234622	0.858242053104454	-2425975.18813833	3198434.39678565	14406-14	ars	TRUE
544	14406	07/03/2002	0.206307130645704	1.08541909047444	0.201660375533692	0.00465173595237641	-2466886.12950941	3124404.34494329	14406-14	ars	TRUE
545	14406	07/03/2002	0.206303939981409	0.304194798926467	0.255930721672719	0.154930345574197	-2478631.21862168	3133402.37389893	14406-14	ars	TRUE
546	14406	07/03/2002	0.206344403363763	0.960679391151055	0.147852498908907	0.00464604969343266	-2472745.39654373	3134454.27584491	14406-14	ars	TRUE
547	14406	07/03/2002	0.206326579384016	1.11647706310294	0.109618029110918	0.00465436942968148	-2466859.57446577	3135506.17779089	14406-14	ars	TRUE
548	14406	07/03/2002	0.206361052738898	1.17443087048769	0.108211411307204	-0.164270257087923	-2459315.60282056	3138960.56679119	14406-14	ars	TRUE
549	14406	07/03/2002	0.206347199191595	1.17091022014052	0.173130556132426	-0.297350603561589	-2450113.4816081	3144817.44284581	14406-14	ars	TRUE
550	14406	07/03/2002	0.206284177516074	1.05010433932191	0.257623994397563	-0.297329979120843	-2449751.23444114	3153667.42990102	14406-14	ars	TRUE
551	14406	07/03/2002	0.206364465868938	0.383775040010757	NA	-0.299645438720489	-2449388.98727418	3162517.41695622	14406-14	ars	TRUE
552	14406	07/03/2002	0.206342543880408	-0.417604412744202	1.12580695803438	-0.113999555144389	-2482022.02987542	3163287.36128358	14406-14	ars	TRUE
554	14406	07/03/2002	0.283309586466524	-1.10617009636284	NA	-0.0100194975297095	-2554614.30795235	3145443.35621492	14406-14	ars	TRUE
555	14406	07/03/2002	0.28330685690716	-1.12996662419047	NA	0.135026544406361	-2533621.82809979	3136030.10720339	14406-14	ars	TRUE
556	14406	07/03/2002	0.2197292730503	-1.00547728945111	1.72902885975092	-0.190235049295306	-2548519.51596736	3107148.96693336	14406-14	ars	TRUE
574	14406	08/03/2002	0.549905482914879	-0.596481973587736	-1.14582165882469	0.646024921237171	-2728289.21282565	2861829.6724865	14406-14	ars	TRUE
575	14406	08/03/2002	0.549939915955181	-0.681397678594073	-1.17705443147995	1.20735457741885	-2738861.89663422	2853493.22149601	14406-14	ars	TRUE
576	14406	08/03/2002	0.549862352255544	-0.70319608331498	-1.17708115809492	1.20733381303476	-2740036.55842443	2848988.4338175	14406-14	ars	TRUE
577	14406	08/03/2002	0.549896792562397	-0.708327963307468	-1.17708742200578	1.207383101593	-2738551.78706742	2851022.34617656	14406-14	ars	TRUE
578	14406	08/03/2002	0.549951848507275	-0.607218433623617	-1.02814556039986	1.20742543996004	-2734407.58256317	2859594.9585732	14406-14	ars	TRUE
579	14406	08/03/2002	0.593941007627894	-0.338509504950312	-0.609681490471809	0.878954279753833	-2752931.3259944	2884090.47240122	14406-14	ars	TRUE
624	14406	10/03/2002	-1.4726939951699	-0.327911491796693	NA	-1.1429122628491	-2153306.07313016	2160383.15900052	14406-14	ars	TRUE
625	14406	10/03/2002	-1.47277110923091	0.120164186425602	NA	-1.13286023462761	-2144734.31114959	2171103.62424238	14406-14	ars	TRUE
626	14406	10/03/2002	-1.47267671533678	0.209900382386113	NA	-1.21351749331291	-2141243.17155619	2178717.7043836	14406-14	ars	TRUE
627	14406	10/03/2002	-1.47276558980792	0.656536398057207	NA	-1.38722719924437	-2150049.52892425	2185387.10107329	14406-14	ars	TRUE
628	14406	10/03/2002	-1.47273694410042	0.746588325278478	NA	-1.2316242665692	-2153511.34043571	2195181.16804077	14406-14	ars	TRUE
629	14406	10/03/2002	-1.41761782907581	0.910918599393189	NA	-1.65245582962026	-2167937.73581115	2175898.23991671	14406-14	ars	TRUE
644	14406	11/03/2002	-1.24182595646341	1.14825793052467	NA	-1.32780796332072	-2258487.46667556	2301198.85892667	14406-14	ars	TRUE
645	14406	11/03/2002	-1.24185890946215	1.18559115180553	NA	-1.48741184158588	-2259418.07391096	2313961.49326673	14406-14	ars	TRUE
646	14406	11/03/2002	-1.14053876291084	1.19309426831818	NA	-1.487436489135	-2265967.64098846	2317811.16844399	14406-14	ars	TRUE
647	14406	11/03/2002	-1.14050104154331	1.11300865066016	NA	-1.48748209032846	-2263732.80464594	2324200.55492705	14406-14	ars	TRUE
648	14406	11/03/2002	-1.14053116185425	0.773751493162574	NA	-1.17989876030139	-2261497.96830342	2330589.94141011	14406-14	ars	TRUE
649	14406	11/03/2002	-1.14046740768502	1.15568327777379	NA	-1.487503962628	-2263087.6655534	2319409.63202639	14406-14	ars	TRUE
650	14406	11/03/2002	-1.1404663176886	1.19304368391294	NA	-1.48740654634211	-2266395.96808007	2317844.61707816	14406-14	ars	TRUE
665	14406	12/03/2002	-1.34365607187304	1.13635325098519	NA	-0.689176534718965	-2365551.20011152	2218605.07321315	14406-14	ars	TRUE
666	14406	12/03/2002	-1.13921139320611	1.08896363882302	NA	-0.345898997090853	-2378016.24267545	2241779.05333885	14406-14	ars	TRUE
667	14406	12/03/2002	-1.32943787673474	0.253311867313767	NA	-0.565427904450315	-2395961.05349105	2230666.11113936	14406-14	ars	TRUE
668	14406	12/03/2002	-1.13916430902075	0.719905472867671	NA	0.15023205425346	-2391828.09845299	2256862.75557548	14406-14	ars	TRUE
669	14406	12/03/2002	-1.13919258204218	0.344772866346242	NA	0.150214194023634	-2389540.04899763	2252225.40441971	14406-14	ars	TRUE
670	14406	12/03/2002	-1.13916409997683	0.254021831357391	NA	-0.482045527734635	-2387251.99954227	2247588.05326394	14406-14	ars	TRUE
671	14406	12/03/2002	-1.13914826357513	0.0834837380087137	NA	-0.481986458396473	-2384506.60173029	2248511.80166767	14406-14	ars	TRUE
672	14406	12/03/2002	-1.1392088453876	-0.445018442983504	NA	0.17492592007142	-2377073.88614527	2257777.80055365	14406-14	ars	TRUE
673	14406	12/03/2002	-1.13918918248074	0.00679736389130048	NA	0.174927725742911	-2373195.46125539	2256785.61887691	14406-14	ars	TRUE
674	14406	12/03/2002	-1.13916814475608	0.29864896993758	NA	-0.345865237572093	-2379096.68975076	2248856.22179367	14406-14	ars	TRUE
675	14406	12/03/2002	-1.13915986117871	-0.130320495788306	NA	0.150269059525525	-2386419.02170577	2254122.08331063	14406-14	ars	TRUE
676	14406	12/03/2002	-1.13917708329648	0.501920752602895	NA	0.150246623796576	-2390615.66750419	2255166.69690711	14406-14	ars	TRUE
689	14406	13/03/2002	-1.13922242790513	-0.349886903079695	NA	0.197219343662879	-2384059.92067029	2255833.7034443	14406-14	ars	TRUE
690	14406	13/03/2002	-1.13914903802342	-0.167833199534114	NA	0.197206008574424	-2384443.8655912	2251607.63505582	14406-14	ars	TRUE
691	14406	13/03/2002	-1.13921288774378	0.272054887021155	NA	-0.486369823970937	-2384827.81051211	2247381.56666734	14406-14	ars	TRUE
692	14406	13/03/2002	-1.13917230666684	0.859215447589179	NA	-0.486285538188613	-2385211.75543302	2243155.49827887	14406-14	ars	TRUE
693	14406	13/03/2002	-1.13918472720358	1.17244946110145	NA	-0.331833390576615	-2369028.10471677	2236656.58859909	14406-14	ars	TRUE
694	14406	13/03/2002	-1.32938282534659	1.18263922700828	NA	-0.82694986539095	-2380608.15083299	2221946.88878604	14406-14	ars	TRUE
747	14406	15/03/2002	-0.117658301370844	-0.101314042148886	0.184382919678551	0.535962215599185	-2454514.94970872	3174854.97620681	14406-16	ars	TRUE
748	14406	15/03/2002	-0.0432557777658254	-0.75048803374102	NA	1.75602147211047	-2469303.05097235	3199461.07340757	14406-16	ars	TRUE
763	14406	16/03/2002	-0.202092667179316	1.17704555579943	0.278960229874906	-0.936204646589208	-2341661.94213428	3165170.11283839	14406-16	ars	TRUE
772	14406	16/03/2002	-0.345623367304722	-0.48435651119916	0.199368214962933	-0.568956475519769	-2205972.8067487	3222948.56953054	14406-16	ars	TRUE
794	14406	17/03/2002	-0.162311165004466	1.16522900480493	0.098295009037076	-1.04642000644489	-2408244.13689756	3171020.29407155	14406-17	ars	TRUE
795	14406	17/03/2002	-0.162271162928301	1.15425175078435	0.0547867896232182	-1.6767593347629	-2399954.79724437	3166814.79772946	14406-17	ars	TRUE
796	14406	17/03/2002	-0.162351725145276	1.14614896850588	0.0203475690330129	-1.67678722935915	-2404247.6149297	3163063.54231954	14406-17	ars	TRUE
809	14406	18/03/2002	-0.162290764297508	1.0895030666868	0.192126849577559	-1.75867190314722	-2376996.60195754	3163331.79443534	14406-17	ars	TRUE
810	14406	18/03/2002	-0.162326898983084	1.09189041307797	0.192117931692634	-1.75866514863228	-2378754.08138363	3161877.15059596	14406-17	ars	TRUE
811	14406	18/03/2002	-0.162315321391202	1.09750258906005	0.137430762956435	-1.75865257452824	-2380511.56080971	3160422.50675659	14406-17	ars	TRUE
812	14406	18/03/2002	-0.162302680484681	1.10464692636639	0.300241388203233	-1.61487321433438	-2378254.99245509	3157483.91624151	14406-17	ars	TRUE
813	14406	18/03/2002	-0.162340674707815	1.19941357000275	0.30031255886404	-1.61486809035306	-2375998.42410047	3154545.32572644	14406-17	ars	TRUE
814	14406	18/03/2002	-0.162301382175773	1.24071498361201	NA	-1.61487202035502	-2373581.93598017	3151947.22767424	14406-17	ars	TRUE
815	14406	18/03/2002	-0.162277643559161	1.12707696487486	0.0876634928718395	-1.75863347838791	-2369352.44651416	3160102.81354236	14406-17	ars	TRUE
816	14406	18/03/2002	-0.202012613927311	1.12894305702358	0.10188660208909	-1.6233160700652	-2363309.95570246	3179012.08333081	14406-17	ars	TRUE
835	14406	19/03/2002	0.0483759709677789	-0.637931531132532	-0.394851664975691	0.971203836994508	-2397716.34606615	3279899.88930517	14406-17	ars	TRUE
841	14406	19/03/2002	-0.257409520499451	-0.414573433736506	NA	0.415575406793791	-2201094.12095712	3425136.58778245	14406-17	ars	TRUE
842	14406	19/03/2002	-0.0712338890002379	-0.625161782971423	-0.247358230327402	0.232520918460065	-2186460.87886836	3441182.47709255	14406-17	ars	TRUE
843	14406	19/03/2002	-0.0712700048096515	-0.923499175546186	-0.33079011109972	-0.193704618514759	-2171827.63677961	3457228.36640266	14406-17	ars	TRUE
857	14406	20/03/2002	-0.120619633138456	-0.996251502316822	NA	-0.636571382430059	-2120666.96410212	3483916.04793735	14406-17	ars	TRUE
859	14406	20/03/2002	-0.120610980713038	-0.942960125216978	0.0517335627081711	-0.0727088316539954	-2111093.61495714	3477719.15346056	14406-17	ars	TRUE
860	14406	20/03/2002	-0.120613322079993	-0.924695050610077	-0.00208186607274871	-0.279221492147328	-2136909.43972437	3458600.90374527	14406-17	ars	TRUE
861	14406	20/03/2002	-0.12063053318795	-0.992255689016973	-0.253245784257011	-0.447769695569547	-2154681.99357111	3462543.56197115	14406-17	ars	TRUE
862	14406	20/03/2002	-0.0712837602027031	-0.703408053207748	-0.261202217354234	0.116007151783735	-2178050.57890974	3447199.9252874	14406-17	ars	TRUE
863	14406	20/03/2002	-0.120674039106673	-1.02694827982694	-0.129451137609771	-0.447804413543707	-2148986.94748482	3455583.13439143	14406-17	ars	TRUE
865	14406	20/03/2002	-0.120640058991426	-0.989270854637419	-0.159244150387232	-0.447822851621145	-2150600.24057686	3464174.3701396	14406-17	ars	TRUE
866	14406	20/03/2002	-0.120621818471278	-0.434842743496232	-0.454902597559907	0.141437559259703	-2153031.66968634	3444233.13575808	14406-17	ars	TRUE
867	14406	20/03/2002	-0.120612873512922	-0.97035525962277	-0.00201981167546652	-0.279268331814999	-2139930.65822973	3455965.53941894	14406-17	ars	TRUE
868	14406	20/03/2002	-0.120645030027113	-0.963459408540216	0.084630950754243	-0.12151508527486	-2129520.89458367	3472069.03705023	14406-17	ars	TRUE
881	14406	21/03/2002	-0.134419125022782	-0.880793391799005	0.0402216965185912	-0.118501583699684	-2135604.41786038	3468480.29775558	14406-17	ars	TRUE
886	14406	21/03/2002	-0.134373080767525	-0.860071263911996	-0.0820830617737333	0.680977843723463	-2132335.59927566	3445547.14069094	14406-17	ars	TRUE
887	14406	21/03/2002	-0.1344341104635	-0.878877700497683	0.0131420312111931	0.305893042903768	-2126595.9867333	3452145.75090468	14406-17	ars	TRUE
888	14406	21/03/2002	-0.1344211212991	-0.879590072650214	-0.0396884588534216	0.305828557863461	-2129753.83211605	3451733.19352494	14406-17	ars	TRUE
889	14406	21/03/2002	-0.134444321863909	-0.906242549665838	-0.10578133135985	0.305894677091205	-2135700.68166237	3452192.36560575	14406-17	ars	TRUE
890	14406	21/03/2002	-0.134376132379306	-0.902521563264592	0.0812141423759536	0.305797396888562	-2127003.23068271	3455907.56943691	14406-17	ars	TRUE
891	14406	21/03/2002	-0.13445684157726	-0.919584166210611	0.0760199102840055	0.533749377549452	-2120163.12077273	3463126.59328038	14406-17	ars	TRUE
892	14406	21/03/2002	-0.134387772059367	-0.954990065283841	0.0605629752933819	-0.589661889308305	-2113323.01086275	3470345.61712385	14406-17	ars	TRUE
977	14406	25/03/2002	-0.0607022238885577	1.20750031309602	NA	-0.833398397825471	-2410095.19214789	3138854.94055535	14406-20	ars	TRUE
978	14406	25/03/2002	-0.0606715652481013	1.19457757195726	NA	-0.833378178986836	-2411738.1067676	3138659.82806792	14406-20	ars	TRUE
979	14406	25/03/2002	-0.0606907709831663	1.20166224464748	NA	-0.833434858709293	-2413381.02138731	3138464.71558048	14406-20	ars	TRUE
980	14406	25/03/2002	-0.060668581957795	1.19068328126855	NA	-1.1947981682677	-2415023.93600702	3138269.60309305	14406-20	ars	TRUE
981	14406	25/03/2002	-0.0606448055375659	1.19070840347609	NA	-1.19479703699268	-2415905.05859828	3138192.89411229	14406-20	ars	TRUE
982	14406	25/03/2002	-0.0606939586238994	1.18104902930793	NA	-0.461513353567062	-2418128.48080813	3141933.78272467	14406-20	ars	TRUE
983	14406	25/03/2002	-0.0606442656986707	1.1600194046731	NA	-0.461480497191663	-2422455.99466502	3149373.86542351	14406-20	ars	TRUE
984	14406	25/03/2002	-0.0606922021159495	1.16233930361342	NA	-0.86569891056693	-2387194.16967216	3166973.2023505	14406-20	ars	TRUE
985	14406	25/03/2002	-0.0606325571749884	1.12210689236525	-0.122990543506021	-0.94831815314178	-2368165.25320992	3181514.77903657	14406-20	ars	TRUE
986	14406	25/03/2002	-0.0979675166084386	1.07394110271763	-0.0781703753962597	-0.948243793364885	-2365369.24527827	3192998.59548174	14406-20	ars	TRUE
987	14406	25/03/2002	-0.0606393201453903	1.14694805407888	-0.306574493642828	-0.865737177231138	-2382710.61921721	3168171.90751305	14406-20	ars	TRUE
988	14406	25/03/2002	-0.0979399134615159	1.21628139636999	NA	-1.57232018290126	-2339812.02811286	3162490.64924604	14406-20	ars	TRUE
1018	14406	31/01/2002	0.526287390927163	1.1268125992553	0.386053489809856	-0.867800532525508	-2400982.27529708	3178901.33182573	14406-3	ars	TRUE
1019	14406	31/01/2002	0.526233826083325	1.14619610643098	0.143792588800067	-0.891938271491679	-2403989.12361099	3162673.80730061	14406-3	ars	TRUE
1021	14406	31/01/2002	0.526327941064405	1.16241483429411	0.143737732017847	-0.891852344437859	-2401680.04679713	3163447.13095754	14406-3	ars	TRUE
1022	14406	31/01/2002	0.526295387559927	1.15877448484478	NA	-0.891868464872132	-2395552.20381175	3161379.47152828	14406-3	ars	TRUE
1028	14406	31/01/2002	0.610576341425574	-0.260312235362835	NA	-0.199231547116231	-2477015.54398999	3169409.01120812	14406-4	ars	TRUE
1029	14406	31/01/2002	0.610254507993613	0.283866591687676	0.576727832143519	-0.0339575129217341	-2433224.2567116	3200895.75459801	14406-4	ars	TRUE
1030	14406	31/01/2002	0.61058445487981	-0.063919020133181	NA	-0.0700925906718526	-2457502.52124921	3179810.55621671	14406-4	ars	TRUE
1031	14406	31/01/2002	0.610593270821723	-0.113350214898549	NA	-0.0249929842107264	-2453303.09043089	3186599.29502235	14406-4	ars	TRUE
1042	14406	01/02/2002	0.526257595707274	1.1660129099514	0.18219388810312	-0.671126547384162	-2408603.41404961	3168621.93366425	14406-4	ars	TRUE
1043	14406	01/02/2002	0.526233051443783	1.15986953901698	NA	-0.671125150832224	-2412378.07762362	3171863.69111631	14406-4	ars	TRUE
1072	14406	02/02/2002	0.526269125060908	1.13399425064435	0.487849511015591	-1.0917506211835	-2399925.51849505	3188975.63955827	14406-5	ars	TRUE
1073	14406	02/02/2002	0.526274239510236	1.10954914528811	0.401274627877183	-1.09176114099797	-2393016.71729458	3185104.83442594	14406-5	ars	TRUE
1074	14406	02/02/2002	0.526254093105726	1.11644825730164	0.624329980169614	-1.31296421119762	-2386107.91609411	3181234.0292936	14406-5	ars	TRUE
1075	14406	02/02/2002	0.526325499334916	1.1224198043862	0.561043287904134	-1.30602441370584	-2367477.49081208	3177797.20281808	14406-5	ars	TRUE
1076	14406	02/02/2002	0.436298417479782	1.1237354566866	NA	-1.33838303393245	-2358754.4691036	3173000.64997878	14406-5	ars	TRUE
1077	14406	02/02/2002	0.436229065895294	1.09040948553448	0.475453825011422	-1.30605214606569	-2357917.02627187	3187589.02126148	14406-5	ars	TRUE
1078	14406	02/02/2002	0.436269233367666	1.11286338484738	0.415339938432653	-1.71684250700616	-2349470.42479419	3195441.1706258	14406-5	ars	TRUE
1090	14406	03/02/2002	0.273962276474792	1.23339092627574	NA	-1.43920702023631	-2294198.82160592	3157931.20319487	14406-5	ars	TRUE
1091	14406	03/02/2002	0.436224541615839	1.14045536224199	0.538859596630914	-1.46317793437137	-2304768.81157108	3173639.69394824	14406-5	ars	TRUE
1092	14406	03/02/2002	0.436268746241256	1.15031158906492	0.718313072677684	-1.58059239278128	-2317395.18144947	3170020.27971851	14406-5	ars	TRUE
1093	14406	03/02/2002	0.436223146145096	1.08784260981489	0.256884475780504	-1.77316235465186	-2331772.62520789	3171741.74990551	14406-5	ars	TRUE
1094	14406	03/02/2002	0.436272259367075	1.1440097687407	0.499989882319564	-1.62318098737052	-2347901.14284635	3178804.10450923	14406-5	ars	TRUE
1095	14406	03/02/2002	0.43624512036846	1.14307779341838	0.565031886950049	-1.68025291289166	-2343275.14043559	3171558.48761087	14406-5	ars	TRUE
1096	14406	03/02/2002	0.436280050508752	1.18357757222379	NA	-1.68021063858646	-2338649.13802483	3164312.87071251	14406-5	ars	TRUE
1097	14406	03/02/2002	0.43622317083206	1.14519222147368	NA	-1.14884862560475	-2346101.6402818	3170917.32747591	14406-5	ars	TRUE
1098	14406	03/02/2002	0.526250975472255	1.18878129848395	-0.120535530530131	-1.41485888093632	-2370849.77399476	3156298.43739359	14406-5	ars	TRUE
1099	14406	03/02/2002	0.436250334172817	1.0911685728701	-0.16878978490946	-1.20416269110231	-2366888.25867629	3163484.11743645	14406-5	ars	TRUE
1100	14406	03/02/2002	0.436312663187603	1.13875134495059	-0.120929798607424	-1.2041965337194	-2362926.74335782	3170669.7974793	14406-5	ars	TRUE
1101	14406	03/02/2002	0.436304298945684	1.11342724987874	0.158530486008579	-1.20306943093733	-2358965.22803935	3177855.47752215	14406-5	ars	TRUE
1102	14406	03/02/2002	0.436309866791875	1.11100854129665	0.421482753833539	-1.14888986416225	-2356184.25984374	3176887.05146101	14406-5	ars	TRUE
1103	14406	03/02/2002	0.436281667854199	1.12020083737846	0.421422072300471	-1.14887939531571	-2353403.29164813	3175918.62539988	14406-5	ars	TRUE
1114	14406	04/02/2002	0.436302567471871	1.11071711608796	0.158510524905923	-1.03725249840193	-2359900.40212395	3176303.40000483	14406-5	ars	TRUE
1115	14406	04/02/2002	0.436281494282446	1.13881810310209	-0.120919591305161	-1.03734434878241	-2364402.67982621	3171241.2515453	14406-5	ars	TRUE
1116	14406	04/02/2002	0.526242747362874	1.09527026213749	-0.0938745201685612	-1.43440195816236	-2376929.50377128	3162323.0067	14406-5	ars	TRUE
1117	14406	04/02/2002	0.526293656167139	1.09188986222979	-0.0938728589518841	-1.43438348304068	-2378977.68382563	3162171.84590513	14406-5	ars	TRUE
1118	14406	04/02/2002	0.526318044342062	1.13607461775027	-0.0888811422330074	-1.48830209114494	-2381025.86387997	3162020.68511026	14406-5	ars	TRUE
1119	14406	04/02/2002	0.526318713367505	1.15902477497121	-0.0889181262530599	-1.48830112741443	-2383074.04393432	3161869.52431539	14406-5	ars	TRUE
1120	14406	04/02/2002	0.526291196347175	1.17377936545506	-0.0888939227986362	-1.48825947845392	-2385122.22398866	3161718.36352052	14406-5	ars	TRUE
1121	14406	04/02/2002	0.526283328079254	1.18104021337501	NA	-1.35097663012852	-2387803.23271111	3153053.87492504	14406-5	ars	TRUE
1122	14406	04/02/2002	0.526289421330749	1.18115716685299	NA	-1.35095077533204	-2388278.63833166	3150970.49116447	14406-5	ars	TRUE
1123	14406	04/02/2002	0.52627792038767	1.17852631615631	NA	-1.35096037073703	-2386548.44085031	3155468.21223883	14406-5	ars	TRUE
1124	14406	04/02/2002	0.526318403026655	1.13956162864311	NA	-0.560649348220711	-2407296.13611973	3143913.87516965	14406-5	ars	TRUE
1125	14406	04/02/2002	0.526246484532867	1.16893051343575	0.93031580781177	-0.643504456458192	-2428043.83138916	3132359.53810047	14406-5	ars	TRUE
1126	14406	04/02/2002	0.61059871310761	1.14070811981965	NA	-0.512131423066852	-2443190.76155926	3128960.66794365	14406-5	ars	TRUE
1138	14406	05/02/2002	0.526237067304722	1.12160059919254	NA	-1.52235556739234	-2377883.32815826	3156703.9097033	14406-5	ars	TRUE
1139	14406	05/02/2002	0.526242528240972	1.22956343196084	NA	-1.49252453358024	-2381580.54438356	3148075.55267621	14406-5	ars	TRUE
1144	14406	05/02/2002	0.526312976869529	1.15684562497337	NA	-0.500058670584757	-2406791.38834626	3146016.35619214	14406-6	ars	TRUE
1147	14406	05/02/2002	0.526271199625412	1.08865188164772	0.191096252755248	-0.804805696299327	-2398523.49291964	3155818.64758005	14406-6	ars	TRUE
1148	14406	05/02/2002	0.526314009752761	1.15785683789288	-0.0414801478735836	-1.42626495049095	-2396758.4850758	3162734.6515687	14406-6	ars	TRUE
1149	14406	05/02/2002	0.52627817700981	1.15983591680704	0.0878536127465025	-1.42630886336817	-2397717.08941762	3162541.75616463	14406-6	ars	TRUE
1150	14406	05/02/2002	0.526250438027348	1.14904640566579	0.494141880790923	-1.0874239448639	-2408724.28729178	3179018.82390468	14406-6	ars	TRUE
1151	14406	05/02/2002	0.526297577801634	0.906086943075365	0.832663661476949	-1.08742524159094	-2412893.37485581	3183885.15111914	14406-6	ars	TRUE
1162	14406	06/02/2002	0.436298790336754	1.11450307213295	0.421476535213778	-0.836479038944909	-2354163.99078736	3175091.24431552	14406-6	ars	TRUE
1163	14406	06/02/2002	0.436290333835086	1.12098016153671	0.158548337047252	-0.973928470367068	-2358236.92714732	3179713.05839254	14406-6	ars	TRUE
1164	14406	06/02/2002	0.43626739879549	1.10833233277054	0.369382488711806	-0.973928543167646	-2362309.86350728	3184334.87246956	14406-6	ars	TRUE
1165	14406	06/02/2002	0.436297241616323	1.10839338794599	0.369362700219219	-0.973912172366484	-2361720.96476241	3183905.85993484	14406-6	ars	TRUE
1166	14406	06/02/2002	0.436275431181262	1.12010654572275	0.369435615740739	-0.973926420862289	-2361132.06601755	3183476.84740012	14406-6	ars	TRUE
1167	14406	06/02/2002	0.436304126800205	1.12006736074624	0.369438558457442	-0.973873531467645	-2360543.16727269	3183047.8348654	14406-6	ars	TRUE
1168	14406	06/02/2002	0.436292631266014	1.12897279002083	0.167112156393502	-0.973880286186506	-2363601.57997465	3179502.25331474	14406-6	ars	TRUE
1169	14406	06/02/2002	0.526281549622988	1.12142867119245	-0.160112233227793	-1.21100874755179	-2370307.30412342	3172840.10274812	14406-6	ars	TRUE
1170	14406	06/02/2002	0.526234229045229	1.12243745307972	0.167104367546744	-0.973917204580145	-2367665.15338426	3177626.15443578	14406-6	ars	TRUE
1171	14406	06/02/2002	0.526252517028487	1.11579066070744	-0.160129579533892	-1.21102572260064	-2370519.47390289	3170699.67700281	14406-6	ars	TRUE
1172	14406	06/02/2002	0.436281314355186	1.11949127805162	0.48523887162981	-1.35769014264534	-2335542.61607003	3173183.50967058	14406-6	ars	TRUE
1173	14406	06/02/2002	0.436247925601694	1.07388748993086	0.373539010608655	-0.973915911859801	-2365516.7496879	3192747.1530158	14406-6	ars	TRUE
1174	14406	06/02/2002	0.610274203910664	1.14655130596716	0.596316736072759	-0.838679951299893	-2373633.70366078	3199249.0414596	14406-6	ars	TRUE
1175	14406	06/02/2002	0.610321494196062	1.14714735135071	0.838456923758493	-0.838640570896564	-2370877.73810388	3201291.02970456	14406-6	ars	TRUE
1186	14406	07/02/2002	0.262335602462304	1.12895192434201	0.421910016593997	-1.14062810744846	-2369230.67802641	3176020.99348445	14406-6	ars	TRUE
1187	14406	07/02/2002	0.262397941088945	1.09572620558693	0.114228015474668	-1.14064702797211	-2375511.49039893	3171409.3489524	14406-6	ars	TRUE
1188	14406	07/02/2002	0.262378397650377	1.12319675850707	0.421973884854334	-1.11927408325486	-2370143.63485437	3178763.24249562	14406-6	ars	TRUE
1189	14406	07/02/2002	0.239959430189333	1.08340196230887	0.802107267532296	-0.269553629984759	-2353127.11139271	3198082.67411412	14406-6	ars	TRUE
1190	14406	07/02/2002	0.192835960167948	1.11287241458801	0.722062135179592	-1.21828430646196	-2349881.04051152	3194608.99397059	14406-6	ars	TRUE
1191	14406	07/02/2002	0.19289112979581	1.15207192983722	-0.188970372565824	-0.865918411518133	-2360405.42221078	3168342.20206502	14406-6	ars	TRUE
1192	14406	07/02/2002	0.192888492422223	1.1278864035585	0.167141436116893	-0.865889213793783	-2363719.27321061	3174122.14739965	14406-6	ars	TRUE
1193	14406	07/02/2002	0.192821677057816	1.12989725075377	0.16708412508155	-0.962005571880511	-2367033.12421045	3179902.09273428	14406-6	ars	TRUE
1194	14406	07/02/2002	0.192816295701683	1.1151273223787	0.158541290510687	-0.865845807470044	-2360827.48674369	3175108.60546066	14406-6	ars	TRUE
1195	14406	07/02/2002	0.262393136075687	1.10567360441052	0.421955208889403	-1.1192806086137	-2372999.71765014	3177267.01578224	14406-6	ars	TRUE
1196	14406	07/02/2002	0.262408799834469	1.14691056211881	0.791449923180765	-1.74006910519134	-2403549.81692978	3186377.32369903	14406-6	ars	TRUE
1211	14406	08/02/2002	0.33519339515084	1.00601469691723	1.04693468051653	-0.865464009710802	-2371801.75453479	3210342.15667005	14406-7	ars	TRUE
1212	14406	08/02/2002	0.262376744668896	1.1258385365856	0.421907697274474	-0.968109155407438	-2368398.24454734	3177565.74880075	14406-7	ars	TRUE
1213	14406	08/02/2002	0.192852281692925	1.12531465289819	0.167122482197971	-0.968130778071477	-2364117.709458	3178376.79965549	14406-7	ars	TRUE
1214	14406	08/02/2002	0.262382085854642	1.12985910771215	0.167076083657827	-0.873472747723663	-2367780.51890767	3175630.09457943	14406-7	ars	TRUE
1215	14406	08/02/2002	0.262334724796529	1.11080523564407	0.114210906857108	-1.12084328576187	-2379386.67289636	3169325.63357258	14406-7	ars	TRUE
1216	14406	08/02/2002	0.262347561607196	1.15282678266414	-0.0889512739204548	-1.5536708821456	-2382750.90950342	3165735.88908259	14406-7	ars	TRUE
1217	14406	08/02/2002	0.262356413914508	1.08707417818439	-0.0938426516328386	-1.12077169832145	-2377873.22872885	3164860.86110947	14406-7	ars	TRUE
1218	14406	08/02/2002	0.262399800898217	1.10158772747515	-0.119552866219715	-1.12083710792675	-2372995.54795429	3163985.83313636	14406-7	ars	TRUE
1219	14406	08/02/2002	0.262431520801073	1.0886764641544	-0.168799363455713	-0.873494156306515	-2368117.86717973	3163110.80516324	14406-7	ars	TRUE
1220	14406	08/02/2002	0.262362085049868	1.14873793943848	0.44817822598625	-1.13326404129105	-2376744.95892652	3190288.81680684	14406-7	ars	TRUE
1221	14406	08/02/2002	0.335204163528248	0.789541875165116	0.755796429132029	-1.23367150381904	-2395861.78248888	3199263.94375835	14406-7	ars	TRUE
1222	14406	08/02/2002	0.335177697616108	0.125295946101986	NA	-0.143373166307141	-2411466.4606304	3218903.49434016	14406-7	ars	TRUE
1223	14406	08/02/2002	0.430587080118604	-0.366684658726898	1.75953961490426	-0.157683128752081	-2435680.24534871	3211100.79801075	14406-7	ars	TRUE
1236	14406	09/02/2002	0.192832683854083	1.12668626040562	0.48525567185834	-1.13519964386226	-2335971.17659721	3168653.50308409	14406-7	ars	TRUE
1237	14406	09/02/2002	0.192854188554802	1.17388184143821	0.337131970314852	-0.993092950899254	-2325285.98813366	3167578.49260821	14406-7	ars	TRUE
1238	14406	09/02/2002	0.192802640173094	1.18951811274311	0.48666900744164	-0.770268798241421	-2312394.51364422	3167221.92263742	14406-7	ars	TRUE
1239	14406	09/02/2002	0.192809596356771	1.15570306316508	NA	-0.729280812809601	-2299503.03915478	3166865.35266663	14406-7	ars	TRUE
1240	14406	09/02/2002	0.136868277650482	1.17330726766524	0.385851957893588	-0.700139336034417	-2293856.42349834	3166936.99185843	14406-7	ars	TRUE
1241	14406	09/02/2002	0.136858308904075	1.17133436624219	0.211351055926399	-0.729215539782689	-2295454.66667492	3167436.84021282	14406-7	ars	TRUE
1242	14406	09/02/2002	0.136875045726348	1.12461029207282	NA	-0.700111864770362	-2287937.79951486	3161624.78133401	14406-7	ars	TRUE
1243	14406	09/02/2002	0.136876100102502	1.20537682357226	NA	-0.700142698480836	-2283154.32935357	3158500.28519019	14406-7	ars	TRUE
1244	14406	09/02/2002	0.136853675801462	1.21328345619511	NA	-0.603482157902818	-2281104.25619104	3158063.35178136	14406-7	ars	TRUE
1245	14406	09/02/2002	0.136873331933577	1.12100878330434	NA	-0.603467270696561	-2275770.6417132	3164081.02182435	14406-7	ars	TRUE
1246	14406	09/02/2002	0.136825308270722	1.1046848911419	-0.188393838144339	-0.60353161835531	-2274378.88672907	3167349.04739419	14406-7	ars	TRUE
1247	14406	09/02/2002	0.111496105309334	0.553481445319601	-1.16010801644581	-0.21040577115119	-2255920.84423064	3209226.08091447	14406-7	ars	TRUE
1259	14406	10/02/2002	0.136887023734014	1.12371728085321	-0.00157226280917236	-0.252427394605842	-2289897.07682061	3191664.06323015	14406-7	ars	TRUE
1260	14406	10/02/2002	0.136917740521712	1.12086630534371	-0.00160096170478788	-0.252498696569115	-2290206.44106821	3189956.16829278	14406-7	ars	TRUE
1261	14406	10/02/2002	0.19282784538695	1.14808378768662	0.448993024883499	-0.622222127504274	-2299843.65563892	3167787.98167195	14406-7	ars	TRUE
1262	14406	10/02/2002	0.192833246443489	1.1124691441179	0.429476788243333	-0.332927668714373	-2303458.30653066	3179493.28163149	14406-7	ars	TRUE
1263	14406	10/02/2002	0.192870633565051	1.10634573386291	0.813390310441237	-0.332936410192948	-2307072.95742241	3191198.58159103	14406-7	ars	TRUE
1264	14406	10/02/2002	0.192833967785443	1.10179509808399	0.429563987913107	-0.332957147363632	-2300220.22431925	3177587.12720818	14406-7	ars	TRUE
1265	14406	10/02/2002	0.136825174246651	1.17281857238038	0.385827212436713	-0.56560041161399	-2293367.49121608	3163975.67282534	14406-7	ars	TRUE
1266	14406	10/02/2002	0.136892704318479	1.08818913225195	-0.198117558877738	-0.178229298232821	-2277533.28854261	3177011.66858228	14406-7	ars	TRUE
1267	14406	10/02/2002	0.136865539045508	1.08743319656777	-0.894030228345595	-0.110256560079715	-2265695.02591332	3191156.34485963	14406-7	ars	TRUE
1268	14406	10/02/2002	0.111526378264036	0.679669781960927	-1.14783485881651	-0.132774687917353	-2257852.70332822	3206409.70165738	14406-7	ars	TRUE
1269	14406	10/02/2002	0.136845828616239	1.08734185584376	-1.07056807485088	-0.0894804473075028	-2261120.6418507	3196451.63006918	14406-7	ars	TRUE
1270	14406	10/02/2002	0.1115015894849	-0.215847470713423	-1.13585236722203	-0.221266720896656	-2250532.76412376	3219363.4477511	14406-7	ars	TRUE
1271	14406	10/02/2002	0.111549598416374	-1.0567102587221	-0.977240020107819	-0.506662131611025	-2251286.93042744	3235752.19641252	14406-7	ars	TRUE
1283	14406	11/02/2002	0.111478021551264	0.49677495034238	-0.728018715951722	-0.0461474420011368	-2260093.17893524	3210662.65451542	14406-7	ars	TRUE
1284	14406	11/02/2002	0.11148060780339	0.185458785370482	-1.60888527262432	-0.0829051220943236	-2254311.86942557	3214652.17169703	14406-7	ars	TRUE
1285	14406	11/02/2002	0.111481585841966	-0.246576364190963	-1.53194257991809	-0.24358540512304	-2248530.5599159	3218641.68887864	14406-7	ars	TRUE
1286	14406	11/02/2002	0.111507462411877	0.203874283501798	-1.50435920484598	-0.0828933389101659	-2252501.94200346	3213270.20309738	14406-7	ars	TRUE
1287	14406	11/02/2002	0.111496113884813	0.607216957256104	-1.50435326739616	-0.082901077749931	-2256473.32409102	3207898.71731611	14406-7	ars	TRUE
1288	14406	11/02/2002	0.111511775369654	0.607269381981948	-1.50440942364229	-0.0829210334005782	-2255649.06761923	3208154.4668242	14406-7	ars	TRUE
1289	14406	11/02/2002	0.111519827040346	0.576695154014319	-1.50440524909805	-0.0828816398223412	-2254824.81114743	3208410.21633229	14406-7	ars	TRUE
1290	14406	11/02/2002	0.111537472593333	0.516244186457604	-1.50438466052861	-0.0829003757772285	-2254888.32094714	3209056.19332953	14406-7	ars	TRUE
1291	14406	11/02/2002	0.111542147722901	0.144428419385805	-1.53197699357352	-0.0828941120055753	-2249662.09872462	3214129.32140853	14406-7	ars	TRUE
1292	14406	11/02/2002	0.111519646524233	-0.857156462364437	-1.04106338518142	-0.403996357723293	-2239146.14447986	3223629.6005693	14406-7	ars	TRUE
1293	14406	11/02/2002	0.111468792404831	0.144447394813831	-1.44221780015311	-0.0828810335029631	-2249081.18447939	3213523.83021356	14406-7	ars	TRUE
1294	14406	11/02/2002	0.136847723780914	1.10506909769225	0.191898623865129	-0.100055214200389	-2273191.21969761	3192432.64111397	14406-7	ars	TRUE
1295	14406	11/02/2002	0.111540473281909	0.722261051377031	NA	-0.0829248363811539	-2255663.10768569	3204288.19229502	14406-7	ars	TRUE
1307	14406	12/02/2002	0.19285454881098	1.34422577315496	NA	-0.753252036664366	-2340380.54686004	3145357.245838	14406-7	ars	TRUE
1308	14406	12/02/2002	0.192899428641189	1.24989071286185	NA	-0.868359043956314	-2342982.13344071	3160221.76683397	14406-7	ars	TRUE
1309	14406	12/02/2002	0.192880982003197	1.1906095547831	NA	-1.0797729306397	-2344209.73152796	3164643.0352939	14406-7	ars	TRUE
1310	14406	12/02/2002	0.192899373431316	1.29717544556639	NA	-1.07976099956908	-2344063.34112177	3158621.05121777	14406-7	ars	TRUE
1311	14406	12/02/2002	0.192884757729991	1.26400847506165	NA	-1.07978916259701	-2345379.48637043	3158172.83247138	14406-7	ars	TRUE
1312	14406	12/02/2002	0.192890202802115	1.22551104789891	NA	-1.07970099620499	-2348158.16727394	3163298.37905472	14406-7	ars	TRUE
1313	14406	12/02/2002	0.192837616150359	1.15844117420044	0.559896512698385	-1.0797883938349	-2353206.39689664	3167318.64767886	14406-7	ars	TRUE
1314	14406	12/02/2002	0.19285657186848	1.14324659369797	0.422366581325418	-1.28627170538512	-2360524.17523853	3170233.6383438	14406-7	ars	TRUE
1315	14406	12/02/2002	0.192812420127935	1.10517761002434	0.365263640800058	-1.28630030345236	-2365490.8818499	3163440.55915113	14406-7	ars	TRUE
1316	14406	12/02/2002	0.262409776895412	1.15137062997565	0.478336268255238	-1.41973788673863	-2376047.74747336	3157820.8329718	14406-7	ars	TRUE
1317	14406	12/02/2002	0.262432715524	1.28394443463273	NA	-0.587344108124018	-2401086.98519599	3136605.67207888	14406-7	ars	TRUE
1318	14406	12/02/2002	0.262369159078098	1.39468255684518	NA	-0.152576069622941	-2415694.90981136	3121038.34767848	14406-7	ars	TRUE
1332	14406	13/02/2002	0.262397860010889	1.10022809619101	0.660996901055648	-1.6026377350335	-2373394.18562359	3179060.01325726	14406-8	ars	TRUE
1333	14406	13/02/2002	0.192807767848087	1.13934970143096	0.358301918226768	-0.698794299931503	-2339687.64206077	3179861.29765349	14406-8	ars	TRUE
1334	14406	13/02/2002	0.192820506520987	1.16952770588383	0.377600192503908	-1.41337875790181	-2359148.69750078	3163550.42229218	14406-8	ars	TRUE
1335	14406	13/02/2002	0.192803126162662	1.09662670493256	0.365222417917624	-1.41339479045316	-2367238.07068548	3165476.71551192	14406-8	ars	TRUE
1336	14406	13/02/2002	0.192855301127791	1.0905944441476	0.654824169685313	-1.4829814965657	-2363955.76161487	3185640.17731272	14406-8	ars	TRUE
1337	14406	13/02/2002	0.239985981868319	0.95975978549294	0.755911704126859	-0.711949348959817	-2360673.45254427	3205803.63911352	14406-8	ars	TRUE
1338	14406	13/02/2002	0.192893666916083	1.08856692192095	0.705260572748089	-1.48305682157225	-2361545.14788605	3186556.91703491	14406-8	ars	TRUE
1339	14406	13/02/2002	0.192881251886998	1.12061742753932	0.609611275137204	-1.41333654149635	-2362673.17846532	3175626.77315096	14406-8	ars	TRUE
1340	14406	13/02/2002	0.19280317641138	1.1339007230018	0.438553514723349	-1.4133820851477	-2364057.54428208	3173013.20746167	14406-8	ars	TRUE
1341	14406	13/02/2002	0.192862253223731	1.11683766457956	0.501983615691955	-0.698799561040876	-2343911.3732893	3188049.75103008	14406-8	ars	TRUE
1342	14406	13/02/2002	0.19284504456967	1.10574225797136	0.265237550158336	-0.272277637707834	-2317369.40432858	3192631.00108225	14406-8	ars	TRUE
1343	14406	13/02/2002	0.239922222771654	1.12243950022337	0.268784953906557	-0.521010093803228	-2308711.39740705	3199932.06124992	14406-8	ars	TRUE
1344	14406	13/02/2002	0.111488701818968	1.14007963603853	0.00391601877202799	-0.234174293603045	-2298064.53946804	3208445.17085399	14406-8	ars	TRUE
1355	14406	14/02/2002	0.0831789072718057	1.09969625306518	0.441553248689741	-1.51258152366916	-2369772.6408326	3168086.28824028	14406-8	ars	TRUE
1356	14406	14/02/2002	0.0213725237936331	1.13124196947687	0.438540967309461	-1.28789931634827	-2362509.43384779	3172197.28759077	14406-8	ars	TRUE
1357	14406	14/02/2002	0.0213657080720728	1.11267477642626	0.604336613233983	-0.939031639678373	-2355246.22686297	3176308.28694127	14406-8	ars	TRUE
1358	14406	14/02/2002	0.0213200596988984	1.14078814284913	0.48734768864799	-1.01464712905269	-2347983.01987816	3180419.28629177	14406-8	ars	TRUE
1359	14406	14/02/2002	0.0212898973255968	1.13014000603705	0.537396977260343	-1.01465529895818	-2345422.0930334	3180500.13930525	14406-8	ars	TRUE
1360	14406	14/02/2002	0.0213569632549621	1.13998199648165	0.487371134740908	-0.939106374620779	-2347563.4463287	3176550.84598171	14406-8	ars	TRUE
1361	14406	14/02/2002	0.0213351042016261	1.12025437082976	0.604325022080251	-0.939028126226731	-2352716.52890654	3176951.66730217	14406-8	ars	TRUE
1362	14406	14/02/2002	0.0212891521026464	1.12679753587892	0.705250159164605	-1.51236682797286	-2360881.3407669	3181702.60326662	14406-8	ars	TRUE
1363	14406	14/02/2002	0.0831860826119134	1.12586490084004	0.6610007681484	-1.52575265861542	-2369122.0788974	3177215.25584937	14406-8	ars	TRUE
1364	14406	14/02/2002	0.0832231704339204	1.1365437982879	0.599344264300122	-1.55627929514355	-2381372.44636435	3168118.8748207	14406-8	ars	TRUE
1366	14406	14/02/2002	0.0831941547383373	1.17221826874746	NA	0.056634306573099	-2419479.69847528	3142084.35063813	14406-8	ars	TRUE
1379	14406	15/02/2002	0.0832171049979567	1.10125068068816	NA	-0.182949865157422	-2412980.49395889	3153307.93922062	14406-9	ars	TRUE
1380	14406	15/02/2002	0.083169118811498	1.07470457496545	0.450995424460437	-0.237063661682123	-2419437.35871152	3161289.69788241	14406-9	ars	TRUE
1381	14406	15/02/2002	0.0831790950081596	1.1003035064738	0.451081986118741	-0.536013873097458	-2416639.6133842	3166177.01310096	14406-9	ars	TRUE
1382	14406	15/02/2002	0.083223674462182	1.16563149316893	0.532836272671381	-0.536050256125437	-2410579.6043064	3169840.03466267	14406-9	ars	TRUE
1383	14406	15/02/2002	0.0831475751614483	1.14464780143496	-0.0710144910453022	-1.05417244899243	-2398699.07730698	3167985.67080149	14406-9	ars	TRUE
1384	14406	15/02/2002	0.0831824147078959	1.17382405490107	0.638032026724563	-1.39201062734102	-2384260.2961364	3161838.21517428	14406-9	ars	TRUE
1385	14406	15/02/2002	0.0831525722703715	1.16567141890878	0.638049714317382	-1.39201797778118	-2384103.91700984	3164694.57131457	14406-9	ars	TRUE
1386	14406	15/02/2002	0.0832109054519614	1.16565370545642	0.63809155156617	-1.39202124316995	-2383853.4112379	3164706.71629986	14406-9	ars	TRUE
1387	14406	15/02/2002	0.0831521747009648	1.17072822816815	0.638072244086256	-1.39204567635923	-2383508.77882061	3161874.65013014	14406-9	ars	TRUE
1388	14406	15/02/2002	0.0831898147886438	1.1582889837458	NA	-1.05414609574634	-2393406.28757395	3160224.48845309	14406-9	ars	TRUE
1389	14406	15/02/2002	0.0213635226548268	1.43399787696237	NA	-0.397481884731517	-2343262.94018656	3154171.01460745	14406-9	ars	TRUE
1390	14406	15/02/2002	0.0212831793238959	1.23097465286611	NA	-1.15541887094046	-2356426.00025413	3160563.48800812	14406-9	ars	TRUE
1403	14406	16/02/2002	0.0213628084622408	1.14618429816136	0.537430310820794	-1.01159770164816	-2350146.93970171	3180566.75446325	14406-9	ars	TRUE
1404	14406	16/02/2002	0.02131382064131	1.13760870978422	0.358354632016442	-0.643682993883324	-2339289.49189575	3179578.12918959	14406-9	ars	TRUE
1405	14406	16/02/2002	0.0213764200639762	1.16199449767489	NA	-0.697709554952837	-2344996.83481598	3167140.9363218	14406-9	ars	TRUE
1406	14406	16/02/2002	0.021372935808342	1.22290132364646	NA	-0.69765048789772	-2349925.33617341	3162651.84555432	14406-9	ars	TRUE
1407	14406	16/02/2002	0.0213068312862041	1.16675003209476	NA	-0.697650353515253	-2354074.99596802	3166110.85688715	14406-9	ars	TRUE
1408	14406	16/02/2002	0.0213224396784408	1.14039017490948	0.422367304986365	-1.00164310800818	-2358224.65576264	3169569.86821998	14406-9	ars	TRUE
1409	14406	16/02/2002	0.0831853244517283	1.09016593881371	0.509806676588298	-1.24584493358545	-2374773.31668189	3167939.19399305	14406-9	ars	TRUE
1431	14409	27/01/2002	0.718316934796725	-0.867991211262179	0.83997467466276	0.0485355441830305	-2532719.38846219	3259637.32601591	14409-1	ars	TRUE
1432	14409	27/01/2002	0.718377440967992	-0.864773197555696	0.839973117276908	0.048539563523391	-2533300.30974752	3258741.24568709	14409-1	ars	TRUE
1433	14409	27/01/2002	0.71833769864873	-0.851083926024931	1.29558480336872	0.0485771508714135	-2532015.53893654	3258672.51127366	14409-1	ars	TRUE
1434	14409	27/01/2002	0.718294480348658	-0.835724009521424	1.29559542477539	0.0485509866996386	-2530730.76812556	3258603.77686024	14409-1	ars	TRUE
1435	14409	27/01/2002	0.718364545416436	-0.813978841773364	1.51259547741856	0.048553358072317	-2529729.3515338	3263112.30523908	14409-1	ars	TRUE
1436	14409	27/01/2002	0.718365721206157	-0.871749426223657	0.110467705711638	-0.455240169913944	-2540547.50979396	3270919.74486255	14409-1	ars	TRUE
1437	14409	27/01/2002	0.881022266510675	-0.903392451265011	1.03864896297865	-1.53651865277999	-2563185.24290603	3282026.09573066	14409-1	ars	TRUE
1439	14409	27/01/2002	1.02331617345594	-1.19380019159535	-0.194991742035604	-1.24069299319024	-2596625.78848874	3296059.40006905	14409-1	ars	TRUE
1440	14409	27/01/2002	1.02333975619272	-1.114552193794	NA	-1.51354070211717	-2611469.11854094	3277258.43461632	14409-1	ars	TRUE
1441	14409	27/01/2002	0.874347305483969	-1.08226127416876	0.600011758505851	-0.750025232252381	-2618325.27747939	3267502.78321751	14409-1	ars	TRUE
1442	14409	27/01/2002	0.874338588934082	-1.08084832883381	0.600068769541448	-0.74998675849542	-2617194.26530409	3266792.44587261	14409-1	ars	TRUE
1443	14409	27/01/2002	0.874343245920322	-1.03413362072489	0.467124934210735	-0.800847999292867	-2612145.7040607	3261298.25696896	14409-1	ars	TRUE
1444	14409	27/01/2002	0.874325390565714	-1.01222757342599	NA	-0.519693534086386	-2617241.94153276	3243815.18172486	14409-1	ars	TRUE
1472	14409	06/03/2002	0.414741108418046	0.672119346435582	-0.468551943554384	-0.23006133036167	-2678301.08084184	2996569.14033634	14409-10	ars	TRUE
1484	14409	07/03/2002	0.383746938714344	0.216999686222156	-0.341950002263488	0.181374045782562	-2689822.36401031	2935277.38950053	14409-10	ars	TRUE
1486	14409	07/03/2002	0.340329340667453	-0.519935510453873	NA	0.0167356559913927	-2689967.23647905	2868811.94584197	14409-10	ars	TRUE
1487	14409	07/03/2002	0.340312789220119	-0.693904495598603	-0.998244774044257	0.415230683656632	-2690039.67271342	2835579.22401269	14409-10	ars	TRUE
1490	14409	07/03/2002	0.340271548076289	-0.589135510807322	-0.993544277571285	0.37833270634931	-2693143.92509122	2823331.45733234	14409-10	ars	TRUE
1491	14409	07/03/2002	0.340294496978878	-0.896712140254572	-0.776434696912093	0.415289743686388	-2695140.99044206	2848399.00137472	14409-10	ars	TRUE
1492	14409	07/03/2002	0.340276461399126	-0.54732647286733	NA	0.0167425307878848	-2697138.05579289	2873466.5454171	14409-10	ars	TRUE
1493	14409	07/03/2002	0.383829144262738	-0.297566147341441	NA	0.312441192419667	-2679958.83544572	2877929.53932341	14409-10	ars	TRUE
1494	14409	07/03/2002	0.549916693368017	-0.547171507430628	-1.06685228083786	0.240217448269815	-2722198.05500599	2865091.00120585	14409-10	ars	TRUE
1495	14409	07/03/2002	0.340303172746546	-0.488619233748205	-1.03477437722594	-0.0273044547372217	-2707376.68638651	2866188.87609727	14409-10	ars	TRUE
1496	14409	07/03/2002	0.340293900900719	-1.04112577348086	-0.922794359734896	-0.0261871412102128	-2699807.58653636	2816612.30180093	14409-10	ars	TRUE
1518	14409	08/03/2002	-1.19657482964309	1.15984706178029	NA	-0.18388580220481	-2348743.5356488	2261276.98681845	14409-10	ars	TRUE
1519	14409	08/03/2002	-1.19656350178293	1.05724835194667	NA	-0.423731006616139	-2363276.4251589	2243610.36003725	14409-10	ars	TRUE
1520	14409	08/03/2002	-1.13921954483566	0.993009883985463	NA	-0.398934590289018	-2374674.220516	2242871.54121649	14409-10	ars	TRUE
1544	14409	09/03/2002	-2.05497953815995	0.540714474444427	NA	-0.743707841756096	-2336831.66287201	1841085.55187723	14409-10	ars	TRUE
1560	14409	10/03/2002	-1.90244169026376	1.11900142268749	-0.810466264434579	-1.14207027895849	-2443247.78537626	1770098.77701119	14409-10	ars	TRUE
1561	14409	10/03/2002	-1.87469100527083	1.12173330307816	-0.974334859822042	-0.50566271167931	-2446822.73786031	1743931.13843236	14409-10	ars	TRUE
1562	14409	10/03/2002	-1.87476992978523	1.0418736283258	-0.646215726929765	-0.620776950125903	-2450397.69034435	1717763.49985352	14409-10	ars	TRUE
1566	14409	10/03/2002	-1.87471795858289	1.12697975035986	-0.802514481737726	-0.511789438344864	-2454124.76537918	1732991.31791604	14409-10	ars	TRUE
1567	14409	10/03/2002	-1.87474965109529	1.12171734575317	NA	-0.531010891076239	-2436112.45190709	1754331.06343898	14409-10	ars	TRUE
1568	14409	10/03/2002	-1.90245611576846	1.09141019507714	NA	-0.531014756777991	-2435581.4197342	1767086.65213882	14409-10	ars	TRUE
1580	14409	11/03/2002	-2.04159381387506	1.1200074515963	NA	-0.523565074974624	-2431194.98517305	1750126.01203768	14409-10	ars	TRUE
1581	14409	11/03/2002	-1.87475462782276	1.14436489594267	NA	-0.63737852184613	-2440168.14125077	1745433.12348029	14409-10	ars	TRUE
1582	14409	11/03/2002	-1.87471041947843	1.16481960481017	-0.97439059161621	-0.649369239930836	-2448929.05273408	1746793.17312953	14409-10	ars	TRUE
1583	14409	11/03/2002	-1.8747359723892	1.20690796248668	-0.424115123908911	-0.596274352161223	-2457689.9642174	1748153.22277876	14409-10	ars	TRUE
1584	14409	11/03/2002	-1.87472727114851	1.16667683085915	-0.669035340996302	-0.776460394178995	-2466450.87570071	1749513.272428	14409-10	ars	TRUE
1585	14409	11/03/2002	-1.87468834610074	1.09925038449144	-0.683220946397664	-0.553521443885557	-2466553.74376845	1721937.411044	14409-10	ars	TRUE
1586	14409	11/03/2002	-1.87476091509468	1.13295947202416	NA	-0.665471967660923	-2466709.42385874	1708046.50128796	14409-10	ars	TRUE
1587	14409	11/03/2002	-1.87473201587954	1.13291575012135	NA	-0.665488882800479	-2466917.91597156	1707840.54315986	14409-10	ars	TRUE
1588	14409	11/03/2002	-1.87473569096636	1.10916364862187	-0.72413574740539	-0.690834187349895	-2463235.92386789	1713218.40568921	14409-10	ars	TRUE
1589	14409	11/03/2002	-1.8747500512656	1.11403630870256	-0.772249374355838	-0.690811811781148	-2455663.44754771	1724180.08887601	14409-10	ars	TRUE
1590	14409	11/03/2002	-1.87473007900761	1.12005977907856	-0.969264384550151	-0.649299251103685	-2448090.97122753	1735141.77206281	14409-10	ars	TRUE
1591	14409	11/03/2002	-1.90242726803774	1.11880076987191	NA	-0.523623639949806	-2439992.15147438	1754937.2799821	14409-10	ars	TRUE
1592	14409	11/03/2002	-2.06071972434131	1.10306014442619	NA	-0.840031653381062	-2431893.33172122	1774732.7879014	14409-10	ars	TRUE
1604	14409	12/03/2002	-1.65572200077979	1.06536310883888	NA	-0.604236641275676	-2518455.72345076	1749267.71954623	14409-10	ars	TRUE
1607	14409	12/03/2002	-1.65576883671562	0.904386483769163	NA	-0.478609736210959	-2540601.85001407	1746598.70168015	14409-10	ars	TRUE
1608	14409	12/03/2002	-1.65578590400621	1.05034216144839	NA	-0.30032411615894	-2533184.46411346	1746657.93649199	14409-10	ars	TRUE
1609	14409	12/03/2002	-1.65575693311981	1.03719087440954	NA	-0.225807587390615	-2525767.07821285	1746717.17130384	14409-10	ars	TRUE
1610	14409	12/03/2002	-1.65575582438681	1.09316916271789	NA	-0.235159255342811	-2511960.39628096	1736669.58478182	14409-10	ars	TRUE
1615	14409	12/03/2002	-1.90238592570254	1.15658901817037	-0.755863196712632	-0.709481629600569	-2450147.92159148	1754845.22068634	14409-10	ars	TRUE
1616	14409	12/03/2002	-2.04160599203848	1.10630293363387	NA	-0.637436025220618	-2435166.37046449	1740966.17397134	14409-10	ars	TRUE
1628	14409	13/03/2002	-1.87473874236797	1.09775644843671	NA	-0.663983626031572	-2445970.12290754	1728384.73790831	14409-10	ars	TRUE
1629	14409	13/03/2002	-1.87469694707605	1.11868869815836	-0.772256062415657	-0.663988577068968	-2453576.02504627	1727462.82998768	14409-10	ars	TRUE
1630	14409	13/03/2002	-1.87471019518035	1.11415014733041	-0.76754795421428	-0.79404290468877	-2461181.92718499	1726540.92206706	14409-10	ars	TRUE
1631	14409	13/03/2002	-1.87476681685617	1.11454442892904	-0.594929851052494	-0.79409085285154	-2458782.56384335	1728573.77499284	14409-10	ars	TRUE
1632	14409	13/03/2002	-1.87471596400845	1.12701755660985	-0.802479829950007	-0.700631933339812	-2453852.0588538	1733672.99792649	14409-10	ars	TRUE
1633	14409	13/03/2002	-1.87468450922458	1.09535255801069	-0.974384230295013	-0.747585881564737	-2446390.41221636	1741838.59086803	14409-10	ars	TRUE
1634	14409	13/03/2002	-1.87477163779363	1.18364464749318	-0.682628110377379	-0.725060235752718	-2453402.93153684	1752919.81650536	14409-10	ars	TRUE
1635	14409	13/03/2002	-1.90238045593575	1.09954664553736	NA	-0.724990154017665	-2441855.94920499	1766180.4034349	14409-10	ars	TRUE
1636	14409	13/03/2002	-2.06080983566902	1.0979908710975	NA	-0.873729914808532	-2433139.54011263	1773619.36512312	14409-10	ars	TRUE
1637	14409	13/03/2002	-2.060756168406	0.892667866886886	NA	-0.610088264949556	-2412339.88643356	1792832.09581641	14409-10	ars	TRUE
1638	14409	13/03/2002	-2.06071504524149	1.04470213562069	NA	-0.727222342788697	-2409458.59512958	1783632.92683126	14409-10	ars	TRUE
1639	14409	13/03/2002	-2.06081378524833	0.507368417429503	NA	-0.610023926728248	-2411656.35776551	1800869.2178668	14409-10	ars	TRUE
1680	14409	15/03/2002	-0.162285575088868	1.20468106364755	NA	-1.58285339304606	-2385135.81084436	3149333.16239675	14409-11	ars	TRUE
1681	14409	15/03/2002	-0.162339528805865	1.14378328814055	-0.246624520086581	-1.32578011375639	-2393124.98209445	3154102.09286061	14409-11	ars	TRUE
1682	14409	15/03/2002	-0.162272926300006	1.14812741808446	0.025421226434811	-1.37398626341234	-2396179.36305393	3165286.51288174	14409-11	ars	TRUE
1683	14409	15/03/2002	-0.162282879477889	1.11554811662859	0.207242582062217	-1.60408817855092	-2394298.95372281	3182886.42246015	14409-11	ars	TRUE
1684	14409	15/03/2002	-0.162324842922772	1.15545099247128	0.0547426772058369	-1.37400227887951	-2403326.42200719	3162738.90068272	14409-11	ars	TRUE
1686	14409	15/03/2002	-0.0822165130029925	0.646730704515049	0.232267895177962	0.541205767464106	-2404904.96176785	3206197.7441638	14409-11	ars	TRUE
1710	14409	16/03/2002	-0.109920902103549	-0.805545600086177	NA	-0.082557653536312	-2531698.89361949	3096878.86363739	14409-12	ars	TRUE
1711	14409	16/03/2002	-0.109870829873803	-0.948384113160506	NA	0.0039699937563961	-2551085.60155011	3096695.91602079	14409-12	ars	TRUE
1712	14409	16/03/2002	-0.109895843963293	-0.966114656885817	NA	0.0322024721867881	-2556454.0729874	3098995.06564487	14409-12	ars	TRUE
1736	14409	17/03/2002	0.302020028217163	0.324062456432396	NA	1.32716945502974	-2789783.45729508	2855843.37256296	14409-12	ars	TRUE
1759	14409	18/03/2002	0.34131334466848	-0.691546204393338	-0.842023502217877	0.435157733094636	-2786905.5859542	3107268.81781358	14409-12	ars	TRUE
1760	14409	18/03/2002	0.341284468280174	-0.727705516894176	-0.624777629392616	0.381639950678864	-2779989.21109214	3105258.01693799	14409-12	ars	TRUE
1783	14409	19/03/2002	-0.0821568673643776	0.595667716283475	-0.049769619745115	-0.147052607668559	-2367474.81640235	3216685.77080766	14409-12	ars	TRUE
1784	14409	19/03/2002	-0.130522615785171	0.89349542342826	-0.23939406386497	-0.490386171897774	-2336868.34762172	3210645.58385803	14409-12	ars	TRUE
1801	14409	20/03/2002	-0.333405207636513	1.18014569829091	NA	-0.709549254905199	-2190393.30996482	3154389.43842418	14409-12	ars	TRUE
1802	14409	20/03/2002	-0.333416729698473	1.13090650908743	NA	-0.370531591581374	-2202282.08067983	3127724.96602643	14409-12	ars	TRUE
1819	14409	21/03/2002	-0.0400512002065195	1.14311994068544	NA	-0.161671272664051	-2609884.85371468	3004817.85886187	14409-13	ars	TRUE
1820	14409	21/03/2002	-0.0400404627849231	1.18293772348259	NA	-0.177418311128694	-2625615.11689637	3006159.03312399	14409-13	ars	TRUE
1821	14409	21/03/2002	-0.0400560839880607	0.584086447554877	NA	-0.0289927611703758	-2624505.24979773	3016664.06336343	14409-13	ars	TRUE
1822	14409	21/03/2002	0.0298244894673797	-0.157208216125256	NA	-0.36321567803897	-2615631.30494735	3041046.64399793	14409-13	ars	TRUE
1823	14409	21/03/2002	0.0298316776566422	-1.12532914221308	NA	-0.135866991635687	-2598993.28234523	3079306.77502747	14409-13	ars	TRUE
1824	14409	21/03/2002	0.0297494489308894	-0.0939226928487496	NA	-0.327547934981861	-2609935.07989114	3045747.41866069	14409-13	ars	TRUE
1825	14409	21/03/2002	-0.0400131114091142	1.20088495042529	NA	-0.02899130384808	-2620876.87743706	3012188.06229391	14409-13	ars	TRUE
1826	14409	21/03/2002	-0.0400438431462622	1.14424760308744	NA	-0.0290300990774768	-2620238.81521646	3003863.12016559	14409-13	ars	TRUE
1827	14409	21/03/2002	-0.0400599122098763	0.261010865821176	NA	-0.161689767619315	-2608020.89322936	3020772.59227571	14409-13	ars	TRUE
1840	14409	22/03/2002	-0.0400342170200194	1.1768516666876	NA	-0.070756660548639	-2634994.61950798	2998918.93906414	14409-13	ars	TRUE
1841	14409	22/03/2002	-0.0399945401588338	1.147169611439	NA	0.0414040427373616	-2618411.82699984	3002216.37791207	14409-13	ars	TRUE
1842	14409	22/03/2002	-0.0399715955873136	1.09007149508442	NA	-0.245426498381667	-2601829.0344917	3005513.81675999	14409-13	ars	TRUE
1843	14409	22/03/2002	-0.0400115951039479	1.00750248874822	NA	-0.152632933976617	-2585246.24198355	3008811.25560792	14409-13	ars	TRUE
1844	14409	22/03/2002	-0.0400311487627565	1.09681932789474	NA	-0.353557713340592	-2597721.64925374	3003602.99165096	14409-13	ars	TRUE
1845	14409	22/03/2002	-0.0400059853720595	1.18965995344359	NA	-0.103315867913997	-2610197.05652393	2998394.727694	14409-13	ars	TRUE
1846	14409	22/03/2002	-0.0400086396654485	1.14325212086356	NA	0.0413848932328062	-2618303.9631497	2994201.89118659	14409-13	ars	TRUE
1847	14409	22/03/2002	-0.0400228626386379	1.13788458928454	NA	0.0413765599477697	-2622042.36913103	2991024.48212874	14409-13	ars	TRUE
1850	14409	22/03/2002	0.0975982410599697	1.16358897278064	NA	0.0910857278746095	-2647274.73427454	2975242.67075525	14409-13	ars	TRUE
1851	14409	22/03/2002	-0.0400425724429427	-0.11977949853641	NA	-0.468303537727703	-2610407.24329115	3030275.31686871	14409-13	ars	TRUE
1875	14409	23/03/2002	-0.438447523783144	-0.414269473594119	NA	-0.505034925740502	-2388527.25881058	2847054.32761165	14409-14	ars	TRUE
1896	14409	24/03/2002	-1.38829721697792	0.91548446990148	-2.59262537240323	-2.05329061382858	-2177871.70819364	2372032.21705759	14409-14	ars	TRUE
1897	14409	24/03/2002	-1.38822602807139	0.984677806096624	NA	-1.07137323909394	-2180299.47750665	2339803.70474701	14409-14	ars	TRUE
1898	14409	24/03/2002	-1.38824137017054	0.995868968575979	NA	-1.19852862861845	-2191587.29639351	2335599.93987757	14409-14	ars	TRUE
1899	14409	24/03/2002	-1.38822652476974	0.960946884337819	NA	-1.36936863892028	-2191495.73145056	2324321.2307113	14409-14	ars	TRUE
1900	14409	24/03/2002	-1.61119752989607	0.946673460841198	NA	-1.50310614233156	-2181668.79838944	2303423.51532689	14409-14	ars	TRUE
1913	14409	25/03/2002	-1.45366548766894	0.950862761374878	NA	-0.903891322892232	-2162156.85077138	2329854.73169168	14409-14	ars	TRUE
1914	14409	25/03/2002	-1.38822358013824	0.986937300487433	NA	-1.42046669820459	-2197565.57899972	2320808.45358823	14409-14	ars	TRUE
1915	14409	25/03/2002	-1.38823107304794	0.98313712697485	NA	-1.50993429416591	-2201962.46106805	2316063.12535892	14409-14	ars	TRUE
1916	14409	25/03/2002	-1.38829251760963	0.945552467195985	NA	-1.15988083955725	-2175347.49697636	2315618.74700374	14409-14	ars	TRUE
1917	14409	25/03/2002	-1.3882413317648	1.0551769300008	NA	-1.64540850869683	-2201329.25307145	2345243.67433217	14409-14	ars	TRUE
1918	14409	25/03/2002	-1.38824158922713	1.06798358527076	NA	-1.35792668870648	-2195059.48789243	2347959.86246675	14409-14	ars	TRUE
1919	14409	25/03/2002	-1.38828308144777	1.06505641779452	NA	-1.35794360737549	-2190061.7444473	2350855.62205626	14409-14	ars	TRUE
1920	14409	25/03/2002	-1.38821577283176	1.06596461044136	NA	-1.3579878482875	-2186336.02273604	2353930.95310069	14409-14	ars	TRUE
1921	14409	25/03/2002	-1.3882601829315	1.04391361542875	NA	-1.3579695812563	-2186961.90238263	2364031.84129802	14409-14	ars	TRUE
1922	14409	25/03/2002	-1.3882686325933	1.03144572957785	NA	-1.248290084004	-2190765.81786296	2345530.46275687	14409-14	ars	TRUE
1923	14409	25/03/2002	-1.38826746751649	1.04025959685635	NA	-1.24828865935625	-2193204.64704067	2344037.21481538	14409-14	ars	TRUE
1924	14409	25/03/2002	-1.3882728159422	0.987575112834856	NA	-1.24833529819052	-2186713.03372911	2340157.14105215	14409-14	ars	TRUE
1937	14409	26/03/2002	-1.38827477824857	1.04892806456644	NA	-1.39103646932417	-2198435.7816341	2351933.62717801	14409-14	ars	TRUE
1938	14409	26/03/2002	-1.3882286194673	1.04717443203242	NA	-1.82187887285437	-2204753.67266613	2344541.97300426	14409-14	ars	TRUE
1939	14409	26/03/2002	-1.38822918931352	1.0017950542855	NA	-1.61609421949917	-2203638.52634037	2323669.27790338	14409-14	ars	TRUE
1940	14409	26/03/2002	-1.61124246556547	0.954078575843553	NA	-1.31392297919154	-2202523.3800146	2302796.58280249	14409-14	ars	TRUE
1941	14409	26/03/2002	-1.61118831782473	0.953012282453467	NA	-1.32534598926593	-2195105.58209632	2293637.98915897	14409-14	ars	TRUE
1943	14409	26/03/2002	-1.61121133445513	0.95360571841214	NA	-1.32537397752153	-2192860.87545316	2290274.94202461	14409-14	ars	TRUE
1944	14409	26/03/2002	-1.61116195621164	1.00895598589073	NA	-1.73477208979642	-2210624.85592169	2311024.62868642	14409-14	ars	TRUE
1945	14409	26/03/2002	-1.61119360779831	0.973256777837363	NA	-1.61605959612429	-2202849.72883866	2312331.00289206	14409-14	ars	TRUE
1946	14409	26/03/2002	-1.38822317828186	0.974187540367409	NA	-1.16280891305125	-2181224.79813054	2347195.28236454	14409-14	ars	TRUE
1947	14409	26/03/2002	-1.38824794095158	0.994111597723159	NA	-1.29908350170037	-2185877.28518718	2342563.48459355	14409-14	ars	TRUE
1948	14409	26/03/2002	-1.38821293076986	0.989385754859583	NA	-1.29908876346919	-2187418.37237003	2340021.66343226	14409-14	ars	TRUE
1961	14409	27/03/2002	-1.38827197590437	0.990147996675835	NA	-1.30594852047857	-2187201.42508717	2341331.75877651	14409-14	ars	TRUE
1962	14409	27/03/2002	-1.38825813935089	0.989422823863487	NA	-1.30593987571259	-2186127.14012341	2340563.74231425	14409-14	ars	TRUE
1963	14409	27/03/2002	-1.38826579126024	0.98667957315745	NA	-0.953760754645975	-2185052.85515966	2339795.725852	14409-14	ars	TRUE
1964	14409	27/03/2002	-1.38827342747591	0.995794823323533	NA	-1.30597204387648	-2191764.98579256	2332971.28351077	14409-14	ars	TRUE
1965	14409	27/03/2002	-1.3882112650244	1.00756247414893	NA	-1.84095873704007	-2202790.64267791	2328947.22789765	14409-14	ars	TRUE
1966	14409	27/03/2002	-1.38827589847412	1.05414617669933	NA	-1.92875308876842	-2210343.41021905	2333779.98489161	14409-14	ars	TRUE
1967	14409	27/03/2002	-1.38823543888703	1.02023850203803	NA	-1.84090708917318	-2206166.48275021	2329044.73990119	14409-14	ars	TRUE
1968	14409	27/03/2002	-1.38825353515995	0.9997385308543	NA	-1.62818107053098	-2201989.55528138	2324309.49491077	14409-14	ars	TRUE
1969	14409	27/03/2002	-1.38822244842324	0.970127441222527	NA	-0.953792799575287	-2176059.84181206	2336643.52768573	14409-14	ars	TRUE
1970	14409	27/03/2002	-1.38828445662034	0.978665685678936	NA	-0.953847636802993	-2180640.29327917	2336978.03472956	14409-14	ars	TRUE
1971	14409	27/03/2002	-1.38823346014067	0.645920285665038	NA	-0.869308580091639	-2163104.82236311	2358052.00582076	14409-14	ars	TRUE
1985	14409	28/03/2002	-1.63440540153505	0.732133081369443	NA	-1.34581717252929	-2214647.23981592	2359433.24280625	14409-14	ars	TRUE
1986	14409	28/03/2002	-1.6344806487534	0.192113907154102	NA	-1.16331396988605	-2222602.19043175	2368155.83226939	14409-14	ars	TRUE
1987	14409	28/03/2002	-1.63448078138398	0.72972432106268	NA	-1.26544580107869	-2225844.54388245	2349964.33403227	14409-14	ars	TRUE
1988	14409	28/03/2002	-1.56718299136617	1.08647383633207	NA	-1.76620302574737	-2230982.07803643	2334834.13137279	14409-14	ars	TRUE
1989	14409	28/03/2002	-1.56713854370018	1.10220242456485	NA	-1.76616771242556	-2233059.67800473	2329107.88024094	14409-14	ars	TRUE
1990	14409	28/03/2002	-1.56712081022916	1.12433001840756	NA	-2.11156315573188	-2235137.27797304	2323381.62910909	14409-14	ars	TRUE
1991	14409	28/03/2002	-1.76018325150457	1.06683669420107	NA	-1.54832975137019	-2242903.09306387	2296564.19849681	14409-14	ars	TRUE
1992	14409	28/03/2002	-1.76015179200424	1.07470222717441	NA	-1.15568453528954	-2240465.80424828	2278963.85217014	14409-14	ars	TRUE
1993	14409	28/03/2002	-1.8138120860478	1.07588308456502	NA	-1.0478951395646	-2227825.41152626	2270580.59012908	14409-14	ars	TRUE
1994	14409	28/03/2002	-1.81373540911892	1.04508897422783	NA	-1.00900313616021	-2217635.46109593	2266552.3017981	14409-14	ars	TRUE
1995	14409	28/03/2002	-1.81379653756352	1.08936090613766	NA	-1.00901617559994	-2219089.80111243	2257357.02475512	14409-14	ars	TRUE
1996	14409	28/03/2002	-1.81379750024878	1.06818115615321	NA	-1.08427232841601	-2223198.28162894	2261092.4730862	14409-14	ars	TRUE
2012	14409	29/03/2002	-1.70779255324724	1.21868142195233	NA	-0.840555497323796	-2346039.18699332	2246647.04231963	14409-14	ars	TRUE
2013	14409	29/03/2002	-1.82800259222739	1.22244014971673	NA	-0.92892561686188	-2367654.06258023	2232100.74007064	14409-14	ars	TRUE
2014	14409	29/03/2002	-1.82798800934	1.16554596663125	NA	-1.23493674791478	-2380606.94622814	2220651.11542947	14409-14	ars	TRUE
2015	14409	29/03/2002	-1.62605104642081	0.671865897141262	NA	-1.52080328220363	-2399877.85705794	2239676.15136875	14409-14	ars	TRUE
2016	14409	29/03/2002	-1.62601368611605	0.790387377895624	NA	-1.5207969752695	-2402014.46121694	2248109.90103965	14409-14	ars	TRUE
2017	14409	29/03/2002	-1.62601965077024	0.630920948616844	NA	-1.30044507133732	-2387016.75870513	2245952.36444218	14409-14	ars	TRUE
2018	14409	29/03/2002	-1.62604094939712	0.337389831375957	NA	-1.30042734230162	-2385605.29124389	2246823.25335239	14409-14	ars	TRUE
2019	14409	29/03/2002	-1.62600857759987	0.89668304974866	NA	-1.00505220994619	-2370028.23570017	2254818.676969	14409-14	ars	TRUE
2048	14409	28/01/2002	0.371202667545102	0.405746417472853	0.406522869219767	-0.98086219842055	-2528779.08160691	2994737.64221931	14409-2	ars	TRUE
2049	14409	28/01/2002	0.371225736345159	0.177279255435946	NA	-1.04967503955867	-2544636.10165506	2993228.85097453	14409-2	ars	TRUE
2060	14409	29/01/2002	0.788930908150709	1.15918094662147	NA	-1.87022406026086	-2668188.84011508	2967591.69122506	14409-2	ars	TRUE
2061	14409	29/01/2002	0.788944390451158	1.1914878897169	NA	-1.44790326986785	-2647129.53263789	2980171.53497908	14409-2	ars	TRUE
2062	14409	29/01/2002	0.788950167160266	1.17716929568726	NA	-1.56080985914136	-2659985.22768547	2968912.92625071	14409-2	ars	TRUE
2063	14409	29/01/2002	0.788981924514281	1.15058565814468	NA	-0.618124138803234	-2672840.92273305	2957654.31752234	14409-2	ars	TRUE
2064	14409	29/01/2002	0.651191175231326	0.985608327103385	NA	-0.063081149311388	-2680441.56512991	2948848.10972656	14409-2	ars	TRUE
2065	14409	29/01/2002	0.651198695090145	0.522358367609885	NA	0.671178283015632	-2682787.15487604	2942494.30286336	14409-2	ars	TRUE
2066	14409	29/01/2002	0.651252000364393	0.373123876729915	NA	0.671222508988173	-2685132.74462217	2936140.49600017	14409-2	ars	TRUE
2068	14409	29/01/2002	0.788991607800586	1.1317827724662	NA	-0.0630646090915436	-2680627.435314	2957357.79533505	14409-2	ars	TRUE
2069	14409	29/01/2002	0.788956591843156	1.17003515926925	NA	-0.703470168466119	-2687384.10997419	2979819.22909962	14409-2	ars	TRUE
2084	14409	30/01/2002	1.0565812080336	-1.08036615245973	NA	0.591215323834395	-2696956.17240965	3210464.05533247	14409-2	ars	TRUE
2085	14409	30/01/2002	1.05658521036372	-1.08476619467933	NA	0.59119888716407	-2686802.88216403	3206150.94895728	14409-2	ars	TRUE
2086	14409	30/01/2002	1.05664173312184	-1.08389910453775	NA	0.591260864583677	-2694097.62712452	3206512.03635479	14409-2	ars	TRUE
2087	14409	30/01/2002	1.05657500039299	-1.08009584796248	NA	0.637875359907641	-2702261.69806999	3208091.87554583	14409-2	ars	TRUE
2088	14409	30/01/2002	1.05665729488166	-1.07844011900395	NA	0.637836250522674	-2700390.02440012	3210177.01185399	14409-2	ars	TRUE
2089	14409	30/01/2002	1.05661942337865	-1.0844917049801	NA	0.591231227779313	-2688482.60611491	3212767.44527928	14409-2	ars	TRUE
2090	14409	30/01/2002	1.05656454300374	-1.08316512638601	NA	0.299546248647647	-2663555.41792428	3198314.48940271	14409-2	ars	TRUE
2109	14409	31/01/2002	1.2294960743182	-1.45679432077579	0.921872229790368	1.57949003588209	-2347393.17109898	3589684.30714992	14409-3	ars	TRUE
2131	14409	01/02/2002	3.08462852394176	-1.72420969503958	-0.5082641099645	2.62223280387078	-2042613.40017583	4133095.76067333	14409-3	ars	TRUE
2132	14409	01/02/2002	3.08461195326853	-1.74637281767369	-0.527099894228566	2.62229441670005	-2040867.61368031	4140193.68999925	14409-3	ars	TRUE
2133	14409	01/02/2002	3.08461858496124	-1.64433468642343	-0.524801334312182	2.54892832332043	-2039121.82718478	4147291.61932516	14409-3	ars	TRUE
2134	14409	01/02/2002	3.0845904914293	-1.55181226373908	-0.507125165778845	2.59215137960321	-2037376.04068926	4154389.54865107	14409-3	ars	TRUE
2135	14409	01/02/2002	3.08463174431639	-1.56464733602429	-0.507086068845591	2.59217788465376	-2037921.54628948	4153623.76452668	14409-3	ars	TRUE
2136	14409	01/02/2002	3.08459143812394	-1.68599541691682	-0.52645289382863	2.5489024818086	-2040758.34398544	4144994.26695198	14409-3	ars	TRUE
2137	14409	01/02/2002	3.08464292548821	-1.63712364975346	-0.494166032872877	2.54888806700992	-2046177.32030163	4149775.91853466	14409-3	ars	TRUE
2138	14409	01/02/2002	3.08464963352366	-1.6418823890876	-0.437284859449846	2.46925993991748	-2051596.29661783	4154557.57011734	14409-3	ars	TRUE
2139	14409	01/02/2002	3.08461811970535	-1.64385682739602	-0.437350895795585	2.54886932076585	-2047068.75140847	4150859.00663449	14409-3	ars	TRUE
2140	14409	01/02/2002	3.08462080279542	-1.65142601729802	-0.515285414176296	2.54887394566279	-2048884.47953919	4144522.2030283	14409-3	ars	TRUE
2141	14409	01/02/2002	3.08461590920294	-1.78920205895194	-0.356137888025077	2.48036490681528	-2057043.48100998	4135547.15929877	14409-3	ars	TRUE
2142	14409	01/02/2002	3.08461089436391	-1.74040243314178	-0.505780928732505	2.48036596633294	-2052214.25980498	4132793.41111916	14409-3	ars	TRUE
2143	14409	01/02/2002	3.08457091007277	-1.68797895442541	-0.505745423961528	2.62224313790535	-2047385.03859998	4130039.66293954	14409-3	ars	TRUE
2144	14409	01/02/2002	3.08456425728223	-1.68275215961076	-0.51535734707825	2.46924065310773	-2052052.17340008	4141998.12444594	14409-3	ars	TRUE
2156	14409	02/02/2002	3.08458337108256	-1.64249398798059	-0.447948347891875	2.22959672241386	-2070415.6257785	4147725.21430547	14409-3	ars	TRUE
2157	14409	02/02/2002	3.08457819333277	-1.66913712884148	-0.34799145008606	2.58633911264011	-2046884.14416084	4156771.35369493	14409-3	ars	TRUE
2158	14409	02/02/2002	3.5414247269746	-1.55913521935863	-0.47441518347314	1.87175293568503	-2033462.86298837	4164792.27985031	14409-3	ars	TRUE
2159	14409	02/02/2002	3.19699496050483	-1.46659128073393	-0.44333129270446	1.47278483227663	-2020041.5818159	4172813.20600569	14409-3	ars	TRUE
2160	14409	02/02/2002	3.19689990597879	-1.45113646119889	-0.456411672885064	1.80860271440199	-2006620.30064343	4180834.13216107	14409-3	ars	TRUE
2161	14409	02/02/2002	3.1969679368568	-1.47725837068672	-0.453992169505369	1.47272351275698	-2015439.46835036	4177504.86090898	14409-3	ars	TRUE
2162	14409	02/02/2002	3.19698648686119	-1.51696537753282	-0.443301325483122	1.47272798236191	-2022379.63258516	4170461.74595375	14409-3	ars	TRUE
2163	14409	02/02/2002	3.54151591972924	-1.54866510426656	-0.488999706974431	2.62775770568232	-2027440.79334783	4159704.78729538	14409-3	ars	TRUE
2164	14409	02/02/2002	3.08461115805297	-1.51453531730603	-0.493988695922161	2.62771956316597	-2032255.58547843	4153666.9885757	14409-3	ars	TRUE
2165	14409	02/02/2002	3.08463012152193	-1.56234188482914	-0.507129034034773	2.62772579263951	-2036824.00897695	4152348.34979471	14409-3	ars	TRUE
2166	14409	02/02/2002	3.08460184547473	-1.61281677816492	-0.494189767617981	2.58633529683068	-2041392.43247547	4151029.71101372	14409-3	ars	TRUE
2167	14409	02/02/2002	3.08463216539524	-1.63710983366616	-0.49414765026529	2.5862957857394	-2045960.855974	4149711.07223273	14409-3	ars	TRUE
2168	14409	02/02/2002	3.08456128878941	-1.63119056397363	-0.437259788390492	2.50633350262115	-2051224.27735951	4149422.82215852	14409-3	ars	TRUE
2179	14409	03/02/2002	3.08455993498063	-1.57419540316109	-0.685263910686163	2.53311668973868	-2060134.24423585	4145492.56136626	14409-3	ars	TRUE
2181	14409	03/02/2002	3.08456005535641	-1.56155093298404	-0.692970846160655	2.53305608177485	-2056378.83325834	4152780.13879069	14409-3	ars	TRUE
2182	14409	03/02/2002	3.19690502226915	-1.52596007964184	-0.584219522684723	1.48812664612724	-2024453.99556811	4171421.68540401	14409-3	ars	TRUE
2183	14409	03/02/2002	3.54143525937296	-1.57485632148793	-0.605077741132872	1.91096955830777	-2031455.81011116	4178497.97795742	14409-3	ars	TRUE
2184	14409	03/02/2002	3.54149644908603	-1.49514471236883	-0.546189800906684	1.69006498189204	-2038457.6246542	4185574.27051083	14409-3	ars	TRUE
2185	14409	03/02/2002	3.54146491305233	-1.53768559073064	-0.647985927341479	1.91105012243938	-2028951.96515521	4180366.58605109	14409-3	ars	TRUE
2186	14409	03/02/2002	3.19693105284298	-1.51135154980173	-0.647980923514693	1.48807666300532	-2025255.42967695	4179322.69162219	14409-3	ars	TRUE
2187	14409	03/02/2002	3.54144509092493	-1.52242982704665	-0.54413737897469	1.69009555239238	-2027368.01821943	4182442.58722412	14409-3	ars	TRUE
2188	14409	03/02/2002	3.19696608637484	-1.61395309633922	-0.593977702557623	1.74099902293097	-2018249.39265238	4185010.68425638	14409-3	ars	TRUE
2189	14409	03/02/2002	3.19689766306823	-1.54467121326242	-0.630519293963686	1.86755241009279	-2002487.074089	4186261.00866996	14409-3	ars	TRUE
2190	14409	03/02/2002	3.19689561882989	-1.59595368076707	NA	2.42140659134119	-2025030.63310663	4159286.4427991	14409-3	ars	TRUE
2191	14409	03/02/2002	3.08464715204367	-1.62692186213787	-0.591701352676481	2.65780112316408	-2035713.0878406	4147069.77680378	14409-3	ars	TRUE
2192	14409	03/02/2002	3.08458544872189	-1.57060438653274	NA	2.65778800636986	-2034534.43829091	4149611.01068399	14409-3	ars	TRUE
2203	14409	04/02/2002	3.19696689722118	-1.54457570529225	-0.544131958051643	1.79209273568178	-2025971.46313252	4185850.00735974	14409-3	ars	TRUE
2204	14409	04/02/2002	3.19689823287408	-1.65364222140724	-0.511396557595821	1.92468905597052	-2002686.6826288	4189495.50831552	14409-3	ars	TRUE
2205	14409	04/02/2002	3.19690966932558	-1.63832728570753	-0.639590628519114	1.79204479384879	-2016017.09673732	4185538.68496273	14409-3	ars	TRUE
2206	14409	04/02/2002	3.5414907820531	-1.52510774154211	-0.647916330869655	1.94396287648374	-2027399.91667215	4178122.8476415	14409-3	ars	TRUE
2207	14409	04/02/2002	3.54146882256615	-1.55892351649379	-0.726129601259079	1.94397433314932	-2036835.14243328	4167247.99635184	14409-3	ars	TRUE
2208	14409	04/02/2002	3.54146915633079	-1.55627045586382	-0.72605409100006	2.24038385589462	-2040459.96432471	4163393.31380555	14409-3	ars	TRUE
2209	14409	04/02/2002	3.54150554808123	-1.55055299169704	-0.726114211861665	1.94393352669164	-2038274.38234645	4166558.80000263	14409-3	ars	TRUE
2210	14409	04/02/2002	3.54149723959335	-1.57679299707868	-0.694078181506419	1.94394752353766	-2036088.80036819	4169724.28619971	14409-3	ars	TRUE
2211	14409	04/02/2002	3.54152391526772	-1.5999267706279	-0.666380002585577	1.94400343003402	-2033903.21838993	4172889.77239679	14409-3	ars	TRUE
2212	14409	04/02/2002	3.54148161931497	-1.58418833065766	-0.605108074903335	1.94401422017285	-2031717.63641168	4176055.25859386	14409-3	ars	TRUE
2213	14409	04/02/2002	3.54149166866158	-1.55352277801901	-0.605087545841523	1.94391724564064	-2029028.01319246	4178153.71805919	14409-3	ars	TRUE
2214	14409	04/02/2002	3.19698671116507	-1.51128800442511	-0.647950832803031	1.50330261377954	-2025834.34873228	4179185.15079276	14409-3	ars	TRUE
2215	14409	04/02/2002	3.19692070039067	-1.50743228909476	-0.64709658500073	1.7921274329033	-2021355.47162766	4180939.66464531	14409-3	ars	TRUE
2286	14409	07/02/2002	-2.15684374546065	-1.76837520082005	NA	-2.70666472220335	-479708.302527735	3089795.27568756	14409-3	ars	TRUE
2287	14409	07/02/2002	-2.15683475927793	-1.66983668908721	NA	-2.70659892120064	-482637.998828963	3096557.29830693	14409-3	ars	TRUE
2288	14409	07/02/2002	-2.1568269191661	-1.81482071390117	NA	-2.79795796503018	-475615.059612449	3091462.50338298	14409-3	ars	TRUE
2301	14409	08/02/2002	-2.15682420313194	-1.78170501633378	NA	-2.76997999289717	-465979.412819665	3060190.29978895	14409-3	ars	TRUE
2302	14409	08/02/2002	-2.15678751908677	-1.92139341469577	NA	-2.77005696755449	-471580.692541095	3057192.64282705	14409-3	ars	TRUE
2303	14409	08/02/2002	-2.15681565546674	-2.08350220301171	NA	-2.76997562349903	-477181.972262525	3054194.98586516	14409-3	ars	TRUE
2304	14409	08/02/2002	-2.15683437870169	-2.22527281391863	NA	-2.66909832711058	-482512.217123707	3068455.20080784	14409-3	ars	TRUE
2305	14409	08/02/2002	-2.15678871150074	-1.85746757785124	NA	-2.78872316327006	-487842.461984888	3082715.41575052	14409-3	ars	TRUE
2306	14409	08/02/2002	-2.15688052690515	-1.74593686900151	NA	-2.65001800009113	-493172.70684607	3096975.6306932	14409-3	ars	TRUE
2307	14409	08/02/2002	-2.15680671831946	-2.02067751021465	NA	-2.54296619563854	-504072.075471408	3091717.32951397	14409-3	ars	TRUE
2308	14409	08/02/2002	-2.15679621853438	-1.65638934409101	NA	-2.78871212463329	-485871.229880417	3095286.05788833	14409-3	ars	TRUE
2309	14409	08/02/2002	-2.15684953467069	-1.86512567540365	NA	-2.50244252969682	-494378.995453986	3112583.33221909	14409-3	ars	TRUE
2310	14409	08/02/2002	-2.15680583237981	-1.85201456608246	NA	-2.50241630301214	-494970.297078928	3111066.00123574	14409-3	ars	TRUE
2311	14409	08/02/2002	-2.15687246538323	-1.82231447646916	NA	-2.3626209058722	-509307.557199345	3115269.63912146	14409-3	ars	TRUE
2312	14409	08/02/2002	-2.15683765083418	-1.84642751798594	NA	-2.50240093299981	-492054.028295722	3112683.93930938	14409-3	ars	TRUE
2325	14409	09/02/2002	-2.15604533691581	-1.83465666577575	NA	-2.59998699667347	-445181.685951663	3044540.11816561	14409-3	ars	TRUE
2326	14409	09/02/2002	-2.15597238983621	-1.84866354115032	NA	-2.59994938191865	-446535.421831426	3044888.52907709	14409-3	ars	TRUE
2327	14409	09/02/2002	-2.15605051623851	-1.86334904455485	NA	-2.59998545822282	-447769.596930951	3046265.40939227	14409-3	ars	TRUE
2328	14409	09/02/2002	-2.15599482656494	-1.87758487024546	NA	-2.59993721534095	-448884.211250238	3048670.75911115	14409-3	ars	TRUE
2329	14409	09/02/2002	-2.15683441096499	-1.77694756612779	NA	-2.31352657131696	-458900.173097823	3065064.38082998	14409-3	ars	TRUE
2330	14409	09/02/2002	-2.15686480155286	-1.74433764833403	NA	-2.7191338507414	-477817.482473707	3095446.27454876	14409-3	ars	TRUE
2331	14409	09/02/2002	-2.19740854871671	-1.87806822738744	NA	-2.44363646999399	-532408.700057326	3110854.23725433	14409-3	ars	TRUE
2333	14409	09/02/2002	-2.19749462084859	-1.83158594203075	NA	-2.44357317443646	-533717.514036155	3108002.98287072	14409-3	ars	TRUE
2334	14409	09/02/2002	-2.15685321958837	-1.82916036995496	NA	-2.35654560555474	-525635.56781748	3105436.71889018	14409-3	ars	TRUE
2335	14409	09/02/2002	-2.15688134738504	-1.67870254602179	NA	-2.5768476047183	-486920.759094109	3105510.10828806	14409-3	ars	TRUE
2336	14409	09/02/2002	-2.15678323493678	-1.83335343273146	NA	-2.66047444895196	-497435.58354436	3095908.81628881	14409-3	ars	TRUE
2349	14409	10/02/2002	-2.17096064786458	-2.04972833459669	NA	-2.07329039004973	-539579.556465361	3144208.59953272	14409-3	ars	TRUE
2350	14409	10/02/2002	-2.17099527302183	-2.18521538588477	NA	-2.14245962153731	-556263.966582825	3129491.28735091	14409-3	ars	TRUE
2351	14409	10/02/2002	-2.17100085503832	-2.07989459182299	NA	-2.60779265420129	-548369.781441291	3119083.63138445	14409-3	ars	TRUE
2352	14409	10/02/2002	-2.17090722744235	-2.06376695004213	NA	-2.23278647182938	-549424.860222884	3124232.89994318	14409-3	ars	TRUE
2353	14409	10/02/2002	-2.19748408172424	-1.96111091153405	NA	-2.52195498351333	-550957.714992589	3112008.52635868	14409-3	ars	TRUE
2354	14409	10/02/2002	-2.19740614538321	-1.52865089843166	NA	-2.68672589520617	-552490.569762294	3099784.15277419	14409-3	ars	TRUE
2355	14409	10/02/2002	-2.19743521248454	-1.45604880166045	NA	-2.68675328563164	-558092.858425715	3091678.47027864	14409-3	ars	TRUE
2356	14409	10/02/2002	-2.19749815811524	-1.82897473688462	NA	-2.62118981681489	-563688.784493047	3073715.7269376	14409-3	ars	TRUE
2357	14409	10/02/2002	-2.19749126912167	-1.96299154770598	NA	-2.71368226500454	-552434.214634081	3080479.2083897	14409-3	ars	TRUE
2358	14409	10/02/2002	-2.19748779040738	-1.62922878662887	NA	-2.40839025313968	-575531.154383835	3085172.49990393	14409-3	ars	TRUE
2359	14409	10/02/2002	-2.21141245175114	-1.82267202190096	NA	-2.6132913270348	-599871.008005915	3073465.68796943	14409-3	ars	TRUE
2360	14409	10/02/2002	-2.21144810675125	-1.85036274737599	NA	-2.31173140068253	-600279.752974049	3096711.92429424	14409-3	ars	TRUE
2373	14409	11/02/2002	-2.21141910154343	-1.42983619251869	NA	-2.78340928026626	-660419.215120263	3081407.32688894	14409-3	ars	TRUE
2374	14409	11/02/2002	-2.15959039467047	-1.75335660755345	NA	-3.05631116740442	-665050.475875093	3075720.38166079	14409-3	ars	TRUE
2375	14409	11/02/2002	-2.15965906254354	-1.74817807164885	NA	-3.05629291728361	-668029.337568911	3075847.12432996	14409-3	ars	TRUE
2376	14409	11/02/2002	-2.15968247847129	-1.70969332959032	NA	-3.05633081276558	-671008.199262729	3075973.86699914	14409-3	ars	TRUE
2377	14409	11/02/2002	-2.2114749014024	-1.45732711112019	NA	-2.78340936997663	-661423.615512151	3081795.79060961	14409-3	ars	TRUE
2378	14409	11/02/2002	-2.21150644193376	-1.32135339876371	NA	-2.61423629439126	-655298.777168931	3081870.39409747	14409-3	ars	TRUE
2379	14409	11/02/2002	-2.2114735452524	-1.44953672840001	NA	-3.23267165930279	-652633.684233071	3076197.67746273	14409-3	ars	TRUE
2380	14409	11/02/2002	-2.1596285831026	-1.85416204144338	NA	-3.0562821781167	-667322.31996148	3065500.16997802	14409-3	ars	TRUE
2381	14409	11/02/2002	-2.21147045358942	-1.45916273714268	NA	-2.78339610104307	-661411.466150988	3091526.41735689	14409-3	ars	TRUE
2382	14409	11/02/2002	-2.15965442578299	-1.94336187640425	NA	-2.19264205591502	-664378.083361254	3101858.25911839	14409-3	ars	TRUE
2383	14409	11/02/2002	-2.15959037566832	-1.82571892615919	NA	-2.98917230844806	-672922.912636067	3097991.13554332	14409-3	ars	TRUE
2384	14409	11/02/2002	-2.1596866249515	-1.86529542671399	NA	-2.43989783657407	-676387.141313381	3108872.92502773	14409-3	ars	TRUE
2431	14409	13/02/2002	0.0941002507315511	1.10240389616711	0.330990978941424	-1.24891042810756	-2248484.25107128	3090539.26916995	14409-3	ars	TRUE
2432	14409	13/02/2002	0.0940939698018628	1.07423253472266	0.151967933969985	-1.14824119515945	-2283392.54817524	3091353.54615516	14409-3	ars	TRUE
2447	14409	14/02/2002	0.0832274978664057	1.196310938736	NA	-0.606520862158018	-2404942.31572842	3142804.7395729	14409-4	ars	TRUE
2448	14409	14/02/2002	0.0831506467333115	1.06599183236007	NA	-0.570367885309384	-2407188.54991518	3157771.60414501	14409-4	ars	TRUE
2449	14409	14/02/2002	0.0831785963034076	1.16459397548524	0.726314293151923	-0.570432228661348	-2408082.96339962	3172072.27414107	14409-4	ars	TRUE
2450	14409	14/02/2002	0.0831641340404102	1.16474276446477	0.726316147185668	-0.570455497473777	-2405899.43407742	3167819.77922962	14409-4	ars	TRUE
2451	14409	14/02/2002	0.0831674757106747	1.14613733902308	NA	-1.2496176686371	-2403715.90475521	3163567.28431816	14409-4	ars	TRUE
2452	14409	14/02/2002	0.0832291340177232	1.17797287908937	NA	-0.606561010862145	-2395552.40819479	3147574.03906655	14409-4	ars	TRUE
2455	14409	14/02/2002	0.0831861916979361	1.11402303389275	-0.0311275762791133	-1.42316753889113	-2392627.53241831	3180406.48183274	14409-4	ars	TRUE
2456	14409	14/02/2002	0.133720192773333	0.768728514742801	0.796459442296202	-0.74208200983734	-2381907.47438999	3208283.25922925	14409-4	ars	TRUE
2468	14409	15/02/2002	0.0213669421000257	1.13118946092467	0.487392882183895	-0.796250845355116	-2350581.27418839	3176164.17733248	14409-4	ars	TRUE
2469	14409	15/02/2002	0.0213680340512507	1.12341674107588	0.604309436359898	-1.00312864861627	-2352503.28814869	3178297.53130349	14409-4	ars	TRUE
2470	14409	15/02/2002	0.0213595878804652	1.13421353990548	0.438571455564871	-1.15541836741288	-2363148.01815413	3173020.0048432	14409-4	ars	TRUE
2471	14409	15/02/2002	0.0831775606487929	1.138416758764	0.659075782609962	-1.39199855455472	-2381005.70988351	3158404.03098392	14409-4	ars	TRUE
2478	14409	15/02/2002	0.341255060475707	1.13417986187226	NA	-0.484580626667417	-2646370.99777958	2969804.23953588	14409-5	ars	TRUE
2479	14409	15/02/2002	0.341263940904072	1.1709896453573	NA	-0.107202454830792	-2655594.89805036	2968653.46712561	14409-5	ars	TRUE
2480	14409	15/02/2002	0.341238547106125	1.06076495570219	NA	0.00284845315699376	-2664704.16549709	2958207.60290968	14409-5	ars	TRUE
2481	14409	15/02/2002	0.251293793947217	1.11575863549264	NA	-0.0970694927455641	-2673911.85481168	2953883.15319887	14409-5	ars	TRUE
2492	14409	16/02/2002	0.34123616785511	1.13395259330065	NA	-0.673270209569591	-2685669.73333552	2969920.16516385	14409-5	ars	TRUE
2493	14409	16/02/2002	0.251254117625174	0.91172450728298	NA	0.0914658677680699	-2704064.88104535	2949728.45495231	14409-5	ars	TRUE
2495	14409	16/02/2002	0.461812096498005	0.227568154787757	NA	0.995322205331836	-2745212.09951982	2895176.65061504	14409-5	ars	TRUE
2496	14409	16/02/2002	0.461788577814872	-0.323209958191622	NA	0.90434056362701	-2760100.07189419	2881760.92419456	14409-5	ars	TRUE
2497	14409	16/02/2002	0.411335598031031	-0.124803493556741	NA	0.848606766161714	-2774988.04426857	2868345.19777409	14409-5	ars	TRUE
2498	14409	16/02/2002	0.647687002544877	0.430605329067591	NA	1.26890892408606	-2782725.50256425	2863907.14445735	14409-5	ars	TRUE
2499	14409	16/02/2002	0.647627311595766	0.491122385357983	NA	0.86766792548078	-2783312.44678126	2868446.76424434	14409-5	ars	TRUE
2500	14409	16/02/2002	0.647631026235902	0.0907121400460471	NA	0.848573422682188	-2777648.98742618	2871084.88621657	14409-5	ars	TRUE
2501	14409	16/02/2002	0.411387914208574	-0.2234978244599	NA	0.848518972508418	-2771146.89644775	2873346.58605406	14409-5	ars	TRUE
2502	14409	16/02/2002	0.411401332513215	-0.423220458647461	NA	0.904384063539867	-2763806.17384597	2875231.86375681	14409-5	ars	TRUE
2503	14409	16/02/2002	0.411395123737254	-0.429923008503671	NA	1.63278032320364	-2768666.15109293	2866436.95637708	14409-5	ars	TRUE
2504	14409	16/02/2002	0.411373290503649	-0.207145132183218	NA	1.26897488701609	-2773087.00784025	2864050.91947366	14409-5	ars	TRUE
2505	14409	16/02/2002	0.647715639543863	0.412392496353166	NA	1.02992997939945	-2789276.13374109	2857479.14442585	14409-5	ars	TRUE
2516	14409	17/02/2002	0.461752207747364	-0.360465224676996	NA	0.8964399264523	-2764652.23824578	2877488.15559466	14409-5	ars	TRUE
2517	14409	17/02/2002	0.411392126627494	-0.445992566302011	NA	1.69359205277706	-2734027.66759382	2874726.87273823	14409-5	ars	TRUE
2518	14409	17/02/2002	0.411351777340816	-0.41541141694887	NA	1.53744901125672	-2740685.87466044	2875601.00468597	14409-5	ars	TRUE
2519	14409	17/02/2002	0.461755683633482	-0.440092499130732	NA	1.34575577188885	-2747344.08172706	2876475.13663371	14409-5	ars	TRUE
2520	14409	17/02/2002	0.461803892228782	-0.477095858357751	NA	1.3457625285085	-2754002.28879368	2877349.26858145	14409-5	ars	TRUE
2521	14409	17/02/2002	0.461813272513013	-0.372195213922293	NA	0.896438427759165	-2760660.49586031	2878223.4005292	14409-5	ars	TRUE
2522	14409	17/02/2002	0.46182833472016	-0.236362174143916	NA	0.896409958240849	-2767318.70292693	2879097.53247694	14409-5	ars	TRUE
2523	14409	17/02/2002	0.461746820483154	-0.0424016388722447	NA	0.823224741335463	-2773976.90999355	2879971.66442468	14409-5	ars	TRUE
2524	14409	17/02/2002	0.46180842724499	0.107150018823674	NA	0.823258896672929	-2775466.30174103	2883331.123954	14409-5	ars	TRUE
2525	14409	17/02/2002	0.46176852760127	0.0621545691454811	NA	0.823191443300777	-2776474.13772596	2878387.82903869	14409-5	ars	TRUE
2526	14409	17/02/2002	0.647646352596235	0.00247210653808775	NA	1.26274517107891	-2777000.41794832	2865141.77967874	14409-5	ars	TRUE
2527	14409	17/02/2002	0.461793513850409	-0.306784928639792	NA	0.896369636132236	-2761457.20980485	2880864.33593599	14409-5	ars	TRUE
2528	14409	17/02/2002	0.461738915679866	0.078293828878441	NA	0.733343594969749	-2754490.97282916	2897878.27932719	14409-5	ars	TRUE
2529	14409	17/02/2002	0.461783549576003	0.0279582974019765	NA	0.823197587161063	-2773221.21346248	2885832.87827208	14409-5	ars	TRUE
2551	14409	18/02/2002	-0.172116095263404	-0.876812948136946	NA	1.58232392168626	-2571934.03321576	2871907.99174334	14409-6	ars	TRUE
2552	14409	18/02/2002	-0.0236257966255362	-0.775741094763434	NA	1.89483235317991	-2579797.7327599	2839075.29521076	14409-6	ars	TRUE
2565	14409	19/02/2002	0.4113361775662	-0.413050856380822	NA	2.09661164423354	-2729143.60749473	2842842.66647957	14409-6	ars	TRUE
2566	14409	19/02/2002	0.411394600522443	-0.661711310058944	NA	1.76747415328323	-2733202.80283452	2855488.71179267	14409-6	ars	TRUE
2567	14409	19/02/2002	0.411395168947237	-0.722390993505282	NA	2.08786280848819	-2739911.28794899	2848226.28419836	14409-6	ars	TRUE
2568	14409	19/02/2002	0.411356821773639	-0.769869883918548	NA	2.0035548473418	-2746619.77306347	2840963.85660406	14409-6	ars	TRUE
2569	14409	19/02/2002	0.41138539660186	-0.758899400743164	NA	2.0036143311365	-2753328.25817795	2833701.42900975	14409-6	ars	TRUE
2570	14409	19/02/2002	0.411366245180364	-0.778436123691727	NA	1.55795176378424	-2760036.74329243	2826439.00141545	14409-6	ars	TRUE
2571	14409	19/02/2002	0.411377037616465	-0.737686603533267	NA	2.08789744908453	-2746207.98754859	2831312.89341618	14409-6	ars	TRUE
2572	14409	19/02/2002	0.411393881039829	-0.722836353962986	NA	2.133200156544	-2730489.56909823	2828309.01675875	14409-6	ars	TRUE
2573	14409	19/02/2002	0.411370558607317	-0.959010094026638	NA	2.0021771146273	-2712881.48794136	2817427.37144315	14409-6	ars	TRUE
2574	14409	19/02/2002	0.411426930561331	-0.836191923118975	NA	2.13325752803861	-2722744.27736738	2816431.74999443	14409-6	ars	TRUE
2575	14409	19/02/2002	0.411382744296007	-1.09552995857439	NA	1.94558795651275	-2725169.25350282	2797855.25102194	14409-6	ars	TRUE
2576	14409	19/02/2002	0.411414098941553	-0.526922339552592	NA	1.41822121413899	-2756979.15317447	2805718.26774464	14409-6	ars	TRUE
2588	14409	20/02/2002	0.341499208188154	-1.59235950300065	NA	1.32343014977883	-2729864.44906096	2785116.42322103	14409-6	ars	TRUE
2589	14409	20/02/2002	0.41137010864729	-0.740293744566963	NA	1.61812671979582	-2742480.33851192	2796897.3696308	14409-6	ars	TRUE
2590	14409	20/02/2002	0.341497652119588	-0.814575615225822	NA	0.45942027056905	-2748060.93008113	2789860.64293957	14409-6	ars	TRUE
2591	14409	20/02/2002	0.341532013597506	-1.00254769111409	NA	0.459398178340249	-2753641.52165035	2782823.91624835	14409-6	ars	TRUE
2592	14409	20/02/2002	0.341488083538743	-1.18097727085252	NA	0.459403055670425	-2748024.3444584	2776053.63447435	14409-6	ars	TRUE
2593	14409	20/02/2002	0.341516066067087	-1.51549077754167	NA	0.176982913191749	-2742407.16726645	2769283.35270035	14409-6	ars	TRUE
2594	14409	20/02/2002	0.341514632831238	-1.85545065317329	NA	0.17696786505691	-2736789.9900745	2762513.07092635	14409-6	ars	TRUE
2595	14409	20/02/2002	0.341527560318894	-1.88386889547692	NA	-0.624298415748515	-2727740.04902116	2770345.3226812	14409-6	ars	TRUE
2596	14409	20/02/2002	0.341510602674148	-1.80660145572075	NA	1.61077020589467	-2718989.03466154	2777798.98837766	14409-6	ars	TRUE
2597	14409	20/02/2002	0.341516695443731	-1.50171681830409	NA	1.61074886461927	-2710536.94699564	2784874.0680157	14409-6	ars	TRUE
2598	14409	20/02/2002	0.341529675710205	-1.79308786146505	NA	1.32336749241023	-2723377.63088565	2776260.14930411	14409-6	ars	TRUE
2599	14409	20/02/2002	0.411404609902268	-1.22756555604786	NA	1.99917171485449	-2721333.90619044	2801733.60919594	14409-6	ars	TRUE
2600	14409	20/02/2002	0.154142953992535	-1.62634689045255	NA	1.80021780565881	-2699026.30169418	2798831.20692625	14409-6	ars	TRUE
2612	14409	21/02/2002	0.504770228851891	-0.943053888948982	NA	1.40339513646183	-2785762.8570296	2758956.35920109	14409-6	ars	TRUE
2613	14409	21/02/2002	0.504747795765988	-1.12617372756707	NA	1.03017587442959	-2820595.0756067	2775373.76968662	14409-6	ars	TRUE
2614	14409	21/02/2002	0.504770933045495	-1.21621085974562	NA	1.48093963898377	-2826581.18304374	2770021.51809703	14409-6	ars	TRUE
2615	14409	21/02/2002	0.504796037244379	-1.24660691309026	NA	1.52927302401356	-2832567.29048077	2764669.26650744	14409-6	ars	TRUE
2616	14409	21/02/2002	0.504753434870673	-1.25529772779419	NA	1.48094942540962	-2828257.94862752	2762918.11402721	14409-6	ars	TRUE
2617	14409	21/02/2002	0.504766366716639	-1.22447095935565	NA	1.48098446191054	-2823948.60677428	2761166.96154698	14409-6	ars	TRUE
2618	14409	21/02/2002	0.504782275658591	-1.19547433117168	NA	1.45803435621371	-2819639.26492104	2759415.80906674	14409-6	ars	TRUE
2619	14409	21/02/2002	0.504745176664765	-1.15144962131802	NA	1.45798417112083	-2815329.9230678	2757664.65658651	14409-6	ars	TRUE
2620	14409	21/02/2002	0.50477394696898	-0.944609541940584	NA	0.84963996071922	-2798129.34135421	2774071.18015836	14409-6	ars	TRUE
2621	14409	21/02/2002	0.504817338431838	-0.945603301529152	NA	0.84747395991007	-2784361.6102013	2785139.25922926	14409-6	ars	TRUE
2622	14409	21/02/2002	0.330834378027414	-0.738993617943921	NA	1.51697664760238	-2742758.38136621	2799932.69040341	14409-6	ars	TRUE
2623	14409	21/02/2002	0.331693593629953	-0.721304947026437	NA	1.5170156688851	-2742274.27696934	2794728.98987189	14409-6	ars	TRUE
2624	14409	21/02/2002	0.330801276464351	-0.503336801139999	NA	2.01909206595354	-2729187.94886074	2811390.10961299	14409-6	ars	TRUE
2636	14409	22/02/2002	0.330813954394647	-0.298314407687889	-1.13986238324416	1.26557916362799	-2772907.96539828	2859135.9807685	14409-6	ars	TRUE
2637	14409	22/02/2002	0.330787185214214	-0.595274410146453	NA	1.48327979632846	-2771566.60363803	2846384.50714424	14409-6	ars	TRUE
2638	14409	22/02/2002	0.330783989304338	-0.740488614689791	NA	1.48325379182698	-2774850.52991487	2839623.10635884	14409-6	ars	TRUE
2639	14409	22/02/2002	0.330873542114753	-0.617777457179645	NA	1.72054694326605	-2768768.41070511	2845498.61925043	14409-6	ars	TRUE
2640	14409	22/02/2002	0.330779307568456	-0.538611586455722	NA	1.72053906192848	-2769087.1683093	2847418.27039961	14409-6	ars	TRUE
2641	14409	22/02/2002	0.330814522056222	-0.500568393902972	NA	1.53355909831893	-2769405.9259135	2849337.92154879	14409-6	ars	TRUE
2642	14409	22/02/2002	0.330821843960193	-0.430429211312406	NA	1.53358436611627	-2769724.6835177	2851257.57269797	14409-6	ars	TRUE
2643	14409	22/02/2002	0.330807048662879	-0.406923445223975	NA	1.53356341800668	-2770043.4411219	2853177.22384715	14409-6	ars	TRUE
2644	14409	22/02/2002	0.304683854984038	-0.226572392034822	-0.860036760728585	0.848370726254304	-2769419.9676974	2876798.00432638	14409-6	ars	TRUE
2645	14409	22/02/2002	0.304762996180204	0.0124322986518899	-0.824260276326045	0.488140104046224	-2768266.69882463	2890389.54800331	14409-6	ars	TRUE
2646	14409	22/02/2002	0.304689888361341	0.0599053358647121	-0.824299161034051	0.488143251874896	-2766583.63450358	2893951.85487794	14409-6	ars	TRUE
2647	14409	22/02/2002	0.304718041810033	-0.0572493279945391	-0.83991786636688	0.848376051815298	-2768971.47949111	2886389.84333704	14409-6	ars	TRUE
2648	14409	22/02/2002	0.304750538746861	-0.000989682330304387	-0.888553611273754	0.751723118472592	-2772293.3123655	2886424.58843106	14409-6	ars	TRUE
2660	14409	23/02/2002	0.575180407002825	-0.265070486654339	-0.795523830537804	0.885128038316637	-2803919.17028989	2882072.21217287	14409-6	ars	TRUE
2661	14409	23/02/2002	0.575127755398118	-0.141324015658436	-0.726214690953488	0.0222493024608835	-2795115.36316453	2889679.20237762	14409-6	ars	TRUE
2662	14409	23/02/2002	0.575139074452898	0.118416353151276	-0.0734565708632177	0.521843370374251	-2798711.61500193	2898933.17999427	14409-6	ars	TRUE
2663	14409	23/02/2002	0.575168893912995	0.0943299994395975	-0.648986891931301	0.0222053288008102	-2787183.59438846	2894516.73072113	14409-6	ars	TRUE
2664	14409	23/02/2002	0.304742933938664	-0.458228206167705	-0.881954627154356	0.835790739513895	-2760531.30132414	2876429.8545582	14409-6	ars	TRUE
2666	14409	23/02/2002	0.330776669912749	-0.246184918354343	-0.904194799108553	0.753380932293286	-2771443.62164947	2872496.83566912	14409-6	ars	TRUE
2667	14409	23/02/2002	0.575174588673447	0.416868323023112	-0.378679054549265	1.07481161106258	-2809008.23503914	2886650.69294297	14409-6	ars	TRUE
2668	14409	23/02/2002	0.575122061257624	-0.104956672417672	0.410046278583307	0.799057021562726	-2820945.83917861	2891628.46466581	14409-6	ars	TRUE
2669	14409	23/02/2002	0.575193523176761	-0.224774640128622	0.516333262690857	0.79906039065129	-2829397.48226497	2889691.57147702	14409-6	ars	TRUE
2670	14409	23/02/2002	0.575175102894522	-0.248175696512256	NA	0.44792849511505	-2829660.43395307	2912955.37153443	14409-6	ars	TRUE
2671	14409	23/02/2002	0.575147338248837	0.247700499361866	0.0819411262303745	0.521797262082278	-2803177.79188991	2896758.57918755	14409-6	ars	TRUE
2672	14409	23/02/2002	0.575121055712971	-0.0111899248529771	-0.726251279910882	0.0221948451366058	-2790811.86989289	2890947.76801675	14409-6	ars	TRUE
2692	14409	24/02/2002	0.0347630770482357	-0.611190380197117	NA	1.37373276501815	-2699400.62888722	2839928.09875974	14409-7	ars	TRUE
2693	14409	24/02/2002	0.0347645676682938	-0.877333043376123	NA	1.56516502866687	-2703286.93410217	2824581.1240563	14409-7	ars	TRUE
2694	14409	24/02/2002	0.0347155797649642	-1.63520739192986	NA	1.38794927659238	-2687696.99518798	2808978.62169414	14409-7	ars	TRUE
2695	14409	24/02/2002	0.0347386520194124	-1.64656604055748	NA	1.55125729747935	-2706211.95284042	2807787.65937117	14409-7	ars	TRUE
2696	14409	24/02/2002	0.330817955713613	-0.505842159118307	NA	1.41692290452816	-2729477.66387892	2804943.01034468	14409-7	ars	TRUE
2697	14409	24/02/2002	0.330813141111504	-0.692534307262705	NA	1.79805006961972	-2732409.94543941	2820514.72567353	14409-7	ars	TRUE
2710	14409	25/02/2002	0.598922400093392	-0.472290635614889	-0.999874724107279	1.33835557741139	-2809335.61129957	2850330.84573236	14409-7	ars	TRUE
2713	14409	25/02/2002	0.598887574344092	-0.331308767837951	NA	1.33837597417978	-2813525.83938558	2851633.42770355	14409-7	ars	TRUE
2714	14409	25/02/2002	0.59884946427046	-0.372640664912619	-1.0289698209873	1.29006451603944	-2805100.36203637	2855597.75849997	14409-7	ars	TRUE
2715	14409	25/02/2002	0.59888704828153	0.0972932624281572	-1.1149610680799	1.29008718299606	-2796674.88468716	2859562.08929639	14409-7	ars	TRUE
2716	14409	25/02/2002	0.575135895110505	0.62992011622391	-0.234399532307238	0.734713692632541	-2808275.50677472	2892979.08989581	14409-7	ars	TRUE
2718	14409	25/02/2002	0.575117496349175	0.251923301662649	0.227866355866678	0.511305316613659	-2796542.30611462	2903001.9128471	14409-7	ars	TRUE
2719	14409	25/02/2002	0.57514923134877	0.181443415061434	-0.503049827626532	-0.0236751476292898	-2784853.29831203	2898544.79461483	14409-7	ars	TRUE
2720	14409	25/02/2002	0.575096237660038	0.404930284280853	-0.664870510853581	-0.230480712058233	-2779841.84779485	2894342.92542755	14409-7	ars	TRUE
2765	14409	27/02/2002	0.33083514096419	-0.605824434856201	-1.68349439168712	1.04616889307347	-2757556.64905679	2868329.54882317	14409-8	ars	TRUE
2766	14409	27/02/2002	0.598835828545398	0.421929080464508	-0.954695240750918	0.836424697910469	-2788696.95239716	2875954.26790531	14409-8	ars	TRUE
2767	14409	27/02/2002	0.575192652115064	-0.012845957029146	-0.899882002969484	0.944502938678412	-2799947.11633871	2878585.92972892	14409-8	ars	TRUE
2768	14409	27/02/2002	0.575187018795918	0.308333551642651	-0.927418190162456	0.836409496274671	-2791307.14088144	2876224.53429399	14409-8	ars	TRUE
2769	14409	27/02/2002	0.575156385946158	0.20416724189415	-0.872257244257631	-0.0654759420228029	-2786615.47848026	2892891.04691045	14409-8	ars	TRUE
2781	14409	28/02/2002	0.831423050132508	0.017010242007795	-0.567622705789026	0.457601811595119	-2808902.57848629	2919934.40435454	14409-8	ars	TRUE
2782	14409	28/02/2002	0.83140597923179	0.0399968807822678	-0.357015169399493	0.421633729943481	-2805092.54374901	2912317.80530506	14409-8	ars	TRUE
2783	14409	28/02/2002	0.831401383201892	-0.114027360469986	-0.481994036445246	0.45764030669308	-2810862.58105824	2909401.95786377	14409-8	ars	TRUE
2784	14409	28/02/2002	0.831365516016793	0.247596588239938	-0.872261784305309	-0.0449956401129404	-2785034.67434451	2895292.65941821	14409-8	ars	TRUE
2785	14409	28/02/2002	0.831391015021222	0.362149403308191	-0.878884831475657	-0.253735099487182	-2779296.38763238	2893524.88222005	14409-8	ars	TRUE
2786	14409	28/02/2002	0.603171003223691	0.120565810624668	-0.8537350367084	-0.253700765192474	-2773558.10092026	2891757.10502189	14409-8	ars	TRUE
2787	14409	28/02/2002	0.60311261840967	0.0124476983704073	-0.884851730082129	0.288017978890116	-2767819.81420813	2889989.32782373	14409-8	ars	TRUE
2788	14409	28/02/2002	0.603154839454769	-0.376941067712398	-0.997883817189956	1.02911784024772	-2742833.52446868	2887492.95537405	14409-8	ars	TRUE
2789	14409	28/02/2002	0.603198255940169	-0.467476456618025	-0.778862302591174	1.06753903951116	-2728083.00492343	2878178.66376375	14409-8	ars	TRUE
2790	14409	28/02/2002	0.615003655442358	-0.575567226579263	-1.85757241794736	1.41799683588193	-2738134.97466566	2861108.88827154	14409-8	ars	TRUE
2791	14409	28/02/2002	0.615029030550686	-0.685126310241928	-3.38152535939941	1.75110095268694	-2762753.66350115	2843101.54805804	14409-8	ars	TRUE
2792	14409	28/02/2002	0.603200312488028	-0.0313720633720433	-1.08299394247838	0.288094344334413	-2760828.16516252	2891263.45102008	14409-8	ars	TRUE
2793	14409	28/02/2002	0.603124796336392	-0.261057063996174	-0.973838472882544	0.814584616971133	-2765137.95543106	2879231.3462662	14409-8	ars	TRUE
2805	14409	01/03/2002	0.603143946777951	0.0656476592012748	-0.897199959425041	-0.207779799317717	-2774334.58523994	2888183.08836401	14409-8	ars	TRUE
2806	14409	01/03/2002	0.603153877603906	0.0724902420199026	-0.884871042006594	0.261442045719707	-2770103.65389506	2892778.23233795	14409-8	ars	TRUE
2807	14409	01/03/2002	0.615000882899547	-0.00727269872919225	-1.00089579896304	0.92173693147193	-2775587.81608	2872966.86506738	14409-8	ars	TRUE
2808	14409	01/03/2002	0.838131286846474	-0.0344895409987973	-1.32309197700839	1.47770707429491	-2781071.97826494	2853155.4977968	14409-8	ars	TRUE
2810	14409	01/03/2002	0.838159444717224	-0.023033449398283	-1.1469781034904	1.47775649712688	-2777539.62216747	2856640.93540496	14409-8	ars	TRUE
2811	14409	01/03/2002	0.603168768655966	-0.178171547717909	-0.93872723428342	0.836087663552352	-2768523.10388507	2879937.74028369	14409-8	ars	TRUE
2812	14409	01/03/2002	0.614947188519589	-0.598561942718826	-1.63013658682227	0.836071532113734	-2762921.11631345	2868301.9822425	14409-8	ars	TRUE
2813	14409	01/03/2002	0.614941601400376	-0.577539985745551	-1.63004228904483	1.51061700505698	-2762204.14348969	2864294.97944977	14409-8	ars	TRUE
2814	14409	01/03/2002	0.614996143296193	-0.501901787960252	NA	0.961598663931982	-2757463.95109516	2875456.82085726	14409-8	ars	TRUE
2815	14409	01/03/2002	0.615034204250244	-0.486770800214428	NA	0.836017521452904	-2761885.08033635	2874438.05925307	14409-8	ars	TRUE
2816	14409	01/03/2002	0.603140430793833	0.0878694440251333	-0.853636857416653	-0.2077939004246	-2775213.80012414	2889595.3045219	14409-8	ars	TRUE
2817	14409	01/03/2002	0.831342286622452	0.0819889768281564	-0.89983156468922	0.965671156154969	-2795371.0153455	2879868.28285086	14409-8	ars	TRUE
2829	14409	02/03/2002	0.603129307923574	-0.478627798726573	-0.546063717371261	0.785101424364596	-2725734.18388076	2891467.59554391	14409-8	ars	TRUE
2830	14409	02/03/2002	0.603194748925851	-0.392455323354507	-0.473969076495263	0.785079708645622	-2726607.06168536	2906183.26944268	14409-8	ars	TRUE
2834	14409	02/03/2002	0.603108914119579	-0.216107808559409	-0.782967844348822	0.724162343495946	-2737313.86519718	2906294.00508955	14409-8	ars	TRUE
2835	14409	02/03/2002	0.603131751953127	0.0461409952956704	-1.0814857301851	0.537003252064816	-2751923.56424671	2898099.04949165	14409-8	ars	TRUE
2836	14409	02/03/2002	0.603132874008888	0.0476590406573002	-1.08150431196514	0.537077323753975	-2750242.71495556	2900786.9252581	14409-8	ars	TRUE
2837	14409	02/03/2002	0.603151490336764	0.0954913245635728	-0.799149976967627	0.244338001061581	-2763416.14372289	2905220.33241487	14409-8	ars	TRUE
2838	14409	02/03/2002	0.831406364871327	0.28821455630446	-0.422115409823246	0.0799537128929964	-2791443.8505487	2911399.27096196	14409-8	ars	TRUE
2839	14409	02/03/2002	0.614967071827892	0.015322534298762	-1.10324270416194	0.979784120414221	-2776520.3338267	2868550.91033992	14409-8	ars	TRUE
2840	14409	02/03/2002	0.603140852410687	-0.0492093521155596	-0.935152453225069	0.979861870336138	-2771076.25907581	2884435.73393183	14409-8	ars	TRUE
2841	14409	02/03/2002	0.603153348879694	0.0680441760052172	-0.701356268768907	0.53281821600179	-2742890.06482501	2910175.37392256	14409-8	ars	TRUE
2853	14409	03/03/2002	0.603193712137491	-0.0776981853942667	-1.08301026025015	0.233497411366067	-2762167.94028987	2889252.01063996	14409-8	ars	TRUE
2854	14409	03/03/2002	0.603183446072615	0.0616775715438454	-1.04942794893314	0.486510706663829	-2758416.20934669	2901316.64641243	14409-8	ars	TRUE
2855	14409	03/03/2002	0.603164970053351	0.568070399881348	-0.487201980159758	0.269182034922124	-2751946.24869946	2924750.00331471	14409-8	ars	TRUE
2864	14409	03/03/2002	0.603165316231191	0.389022469516468	-0.505822415438977	0.481450725035671	-2741778.55860361	2923937.48832929	14409-8	ars	TRUE
2865	14409	03/03/2002	0.603152426837632	-0.0335367103130675	-0.804456019502509	0.650160013940749	-2744192.16802734	2902930.70690182	14409-8	ars	TRUE
2877	14409	04/03/2002	0.603132667675466	-0.40103707402616	-0.719698025404812	0.752117122402691	-2742354.37300741	2876508.10751198	14409-8	ars	TRUE
2878	14409	04/03/2002	0.615036323373947	-0.526071781355284	NA	0.900523357502191	-2751426.80033611	2871467.58031942	14409-8	ars	TRUE
2879	14409	04/03/2002	0.603170771722906	-0.396738089959916	NA	0.752131088207263	-2744208.56301108	2878180.26381942	14409-8	ars	TRUE
2880	14409	04/03/2002	0.603130074228896	-0.470932242252141	NA	0.900479167660122	-2751364.75151945	2876803.84133724	14409-8	ars	TRUE
2881	14409	04/03/2002	0.615023696208345	-0.489250636561741	NA	0.900489209465851	-2758520.94002783	2875427.41885506	14409-8	ars	TRUE
2882	14409	04/03/2002	0.614992925934116	-0.399494358818127	NA	0.928909710068288	-2765677.12853621	2874050.99637287	14409-8	ars	TRUE
2883	14409	04/03/2002	0.614943896009559	-0.108304776414354	-1.000825015009	1.08798789603442	-2773000.94478388	2875135.46269442	14409-8	ars	TRUE
2884	14409	04/03/2002	0.831412323816328	0.216412220864251	-0.921975884037582	1.08801864141074	-2780492.38877084	2878680.81781971	14409-8	ars	TRUE
2885	14409	04/03/2002	0.83142912522049	-0.0267772329562299	-0.87230455979584	0.136633446995053	-2789073.66186787	2893016.65521815	14409-8	ars	TRUE
2886	14409	04/03/2002	0.614980075985189	-0.446309988929038	-1.59852579166752	1.59739805192929	-2764879.39427218	2857793.49724487	14409-8	ars	TRUE
2887	14409	04/03/2002	0.614988072217088	-0.61198612095011	NA	0.900517842793168	-2758407.53458341	2869122.41821948	14409-8	ars	TRUE
2888	14409	04/03/2002	0.603114191969359	-0.153958051205066	-1.37899612479862	0.440912250038686	-2755829.27357436	2890772.35477361	14409-8	ars	TRUE
2889	14409	04/03/2002	0.603169835036658	-0.116587030114604	-1.37906861805066	0.440948385180098	-2756886.88988295	2891224.76605066	14409-8	ars	TRUE
2913	14409	05/03/2002	0.0332306928862617	-1.09941736370142	NA	1.35073750038487	-2523489.79117465	2827686.09577118	14409-9	ars	TRUE
2932	17987	02/02/2002	0.744279746355143	-1.19301449285924	1.32472679899679	-0.331940556196242	-2592486.88122779	3102009.50191089	17987-1	ars	TRUE
2933	17987	02/02/2002	0.74427223674986	-1.19170383019364	1.4722902939873	-0.56133650669944	-2607411.2709968	3097005.82495698	17987-1	ars	TRUE
2979	17987	23/02/2002	0.304697635265452	0.847245739691147	NA	0.320071247486356	-2746506.16181311	2938161.01165519	17987-10	ars	TRUE
2980	17987	23/02/2002	0.30476758924349	0.389226562690103	NA	0.473050892373968	-2747558.44104287	2955399.2958314	17987-10	ars	TRUE
2981	17987	23/02/2002	0.304704596294777	0.711163815483508	NA	-0.00544660266149384	-2755935.69008204	2930260.7178495	17987-10	ars	TRUE
3004	17987	24/02/2002	0.169142051455377	1.22633922294511	NA	-0.547981054149333	-2675804.20933388	2975957.12621894	17987-11	ars	TRUE
3005	17987	24/02/2002	0.169182447068974	1.21702725677017	NA	-0.5479568193797	-2676024.48765457	2976725.39250089	17987-11	ars	TRUE
3046	17987	26/02/2002	0.169135812597371	1.22397824596127	NA	-0.545653501371664	-2689804.74839258	2965218.97379121	17987-13	ars	TRUE
3047	17987	26/02/2002	0.361202161274336	0.597283232581164	NA	-0.851642361380858	-2713177.26648766	2980671.72896092	17987-13	ars	TRUE
3048	17987	26/02/2002	0.36125937769308	0.188906244192658	NA	-0.76383731412525	-2723957.30898301	2988683.50344906	17987-13	ars	TRUE
3049	17987	26/02/2002	0.361206338770732	0.207378364835596	NA	-0.613426567667952	-2722144.87587864	2989254.29725565	17987-13	ars	TRUE
3050	17987	26/02/2002	0.36128917142241	0.23147527785398	NA	-0.613411462392468	-2720332.44277426	2989825.09106223	17987-13	ars	TRUE
3051	17987	26/02/2002	0.361234185963262	0.247539335813201	NA	-0.613423636600116	-2718520.00966988	2990395.88486882	17987-13	ars	TRUE
3052	17987	26/02/2002	0.361277672569591	0.266562623249784	NA	-0.613474042645838	-2716707.5765655	2990966.6786754	17987-13	ars	TRUE
3053	17987	26/02/2002	0.169180705122834	0.529493820248703	NA	-0.561885994416544	-2706865.42925563	2989343.19968809	17987-13	ars	TRUE
3065	17987	27/02/2002	0.169132682809279	1.11933973412502	-0.71793542147277	-0.0664643539652583	-2685749.51326067	2958413.41569164	17987-13	ars	TRUE
3066	17987	27/02/2002	0.169156016582459	1.10507967605588	-0.49035386572705	-0.973867692919252	-2708148.73895607	2968343.97245877	17987-13	ars	TRUE
3075	17987	27/02/2002	0.361217274983388	0.972453897650614	-0.596895800643403	-0.978842150431229	-2714250.66769517	2973529.45348716	17987-13	ars	TRUE
3077	17987	27/02/2002	0.304685044065339	0.95477337101144	-0.283112287529191	0.0429576486585831	-2725442.20339338	2947378.27523483	17987-13	ars	TRUE
3099	17987	28/02/2002	0.414798663272289	-0.0224727887788911	-0.274940766212536	0.0329430857592185	-2703687.12150508	3023590.85608155	17987-14	ars	TRUE
3100	17987	28/02/2002	0.414783075181278	-0.0177800721877168	-0.287175513586747	-1.15603861614325	-2702897.3738728	3020292.5464434	17987-14	ars	TRUE
3112	17987	01/03/2002	0.414709269010438	1.20043284126879	-0.698745191669879	-0.64152955295585	-2681498.6171918	2977318.24711398	17987-14	ars	TRUE
3113	17987	01/03/2002	0.414722244561835	1.15778893009584	-0.763377058261768	-0.641551510222041	-2680813.56355973	2973477.50439808	17987-14	ars	TRUE
3114	17987	01/03/2002	0.414725586936413	1.18580201714915	-0.763414524948244	-0.641541670115845	-2680128.50992766	2969636.76168219	17987-14	ars	TRUE
3115	17987	01/03/2002	0.414781160978693	1.23746943934037	-0.680830585660936	-0.641520363806764	-2679443.45629559	2965796.01896629	17987-14	ars	TRUE
3116	17987	01/03/2002	0.414738397849467	1.19055474282118	-0.520971559556943	-0.0998122372529533	-2677158.22740557	2961640.17568791	17987-14	ars	TRUE
3117	17987	01/03/2002	0.414723787060659	1.15119495299118	-0.560643112526016	0.230554653521307	-2673272.82325761	2957169.23184704	17987-14	ars	TRUE
3118	17987	01/03/2002	0.392278741797543	1.10220460099019	-0.489585007324386	0.230503563611238	-2669387.41910964	2952698.28800617	17987-14	ars	TRUE
3119	17987	01/03/2002	0.41478166353458	1.07069756395762	-0.359718227809363	0.255026655533265	-2660726.29893976	2961543.9386778	17987-14	ars	TRUE
3120	17987	01/03/2002	0.414714559322269	1.16583368002179	-0.522106386504386	-0.371909320766202	-2647289.46274797	2983706.18386192	17987-14	ars	TRUE
3121	17987	01/03/2002	0.41478672379367	1.24390494408306	-0.698726711292887	-0.64153302594595	-2679605.3311645	2977063.85342833	17987-14	ars	TRUE
3122	17987	01/03/2002	0.414712454957468	1.07179846116618	-0.460425472891755	-1.10878271008146	-2702482.4665391	2976132.5067713	17987-14	ars	TRUE
3123	17987	01/03/2002	0.414779758009756	1.2246614514478	-0.537778065031158	-1.10885225723826	-2699265.03388095	2979695.13340952	17987-14	ars	TRUE
3124	17987	01/03/2002	0.597422954167014	0.990930052694411	-0.490359009582865	-1.03005927036108	-2713185.66852016	2973096.99387763	17987-14	ars	TRUE
3136	17987	02/03/2002	0.597433268132022	0.366699612722942	-0.780606135005266	-0.0909098749854252	-2733531.70913653	2975551.09114733	17987-14	ars	TRUE
3139	17987	02/03/2002	0.597367690053403	0.0865372186415739	NA	-0.699198083149324	-2725569.85686775	2997463.44769119	17987-14	ars	TRUE
3140	17987	02/03/2002	0.597340183249519	0.233035565978596	NA	-1.16272799626216	-2716680.43610513	2994764.07727057	17987-14	ars	TRUE
3141	17987	02/03/2002	0.414776736182812	0.430191184694065	-0.519239227286186	-1.01591547058296	-2707791.01534251	2992064.70684995	17987-14	ars	TRUE
3142	17987	02/03/2002	0.414791776922507	0.746598570564065	-0.518085478763904	-1.01592169727065	-2698901.59457989	2989365.33642932	17987-14	ars	TRUE
3143	17987	02/03/2002	0.414803142532799	1.18822115699457	-0.506341885433067	-0.685975820279945	-2690012.17381727	2986665.9660087	17987-14	ars	TRUE
3144	17987	02/03/2002	0.414784961739973	1.16659674970438	-0.467807836463593	-0.635800110776651	-2681122.75305464	2983966.59558807	17987-14	ars	TRUE
3145	17987	02/03/2002	0.414786721519659	1.0960480235311	-0.642462468574127	-1.1259387553311	-2698110.3774616	2968884.70190879	17987-14	ars	TRUE
3146	17987	02/03/2002	0.603120168176448	1.05608042261297	-0.410726714079002	-0.584394983369963	-2715098.00186855	2953802.8082295	17987-14	ars	TRUE
3147	17987	02/03/2002	0.597358431170655	1.0747594060381	-0.490392792628043	-0.976704910255644	-2710789.60021675	2970358.80732093	17987-14	ars	TRUE
3148	17987	02/03/2002	0.597347087567819	1.06673978532287	-0.639227495564057	-0.976624632823189	-2718216.42235268	2964853.99168781	17987-14	ars	TRUE
3184	17987	04/03/2002	0.414805209768144	1.17610867484867	-0.438879529189384	-0.138924642444619	-2655823.34515485	2991438.55049699	17987-15	ars	TRUE
3185	17987	04/03/2002	0.414748516279319	0.949591133686851	-0.480000541478876	-0.297923156233458	-2646746.81272292	3000561.01621173	17987-15	ars	TRUE
3186	17987	04/03/2002	0.414737326542986	0.728789219659555	-0.553166010527542	-0.600451346386807	-2689834.49892979	2993396.47679595	17987-15	ars	TRUE
3187	17987	04/03/2002	0.414759301844914	0.649841753636023	-0.498492499725466	-0.991900088315567	-2705584.49951978	2988027.36587006	17987-15	ars	TRUE
3188	17987	04/03/2002	0.414802283006044	1.2284437695238	-0.530427124329311	-0.60052773342582	-2693996.8144929	2984453.68343406	17987-15	ars	TRUE
3189	17987	04/03/2002	0.414780749290133	1.23286913239258	-0.698696779754404	-0.612346441084405	-2682409.12946601	2980880.00099806	17987-15	ars	TRUE
3190	17987	04/03/2002	0.414769652010593	1.14702736518811	-0.347679738801426	-1.04704501564432	-2670821.44443912	2977306.31856206	17987-15	ars	TRUE
3191	17987	04/03/2002	0.392347451943875	0.653163506742793	-0.640937917211922	0.568309668704544	-2678690.17856835	2945243.96083575	17987-15	ars	TRUE
3192	17987	04/03/2002	0.392295716221066	0.787227682011008	-0.688711673427707	-0.238043142407891	-2674225.6460303	2947438.39555571	17987-15	ars	TRUE
3193	17987	04/03/2002	0.414743611634149	1.16917948285074	-0.436034207147547	-0.50315555833331	-2657427.84682497	2983889.62272193	17987-15	ars	TRUE
3194	17987	04/03/2002	0.414734783413377	1.13184297318483	-0.455974191602694	0.30770088707048	-2656202.07354661	2963713.89790085	17987-15	ars	TRUE
3195	17987	04/03/2002	0.414780889445286	1.11343752105055	-0.455971304158752	0.307663764590095	-2659047.90187452	2961823.29207426	17987-15	ars	TRUE
3196	17987	04/03/2002	0.414753505552815	1.16699311042231	-0.43192174171212	0.17819950313867	-2664489.50857393	2962041.90480357	17987-15	ars	TRUE
3217	17987	05/03/2002	0.0661810995186352	0.262764544584453	NA	0.00609199478785015	-2501057.23203252	3108583.12072593	17987-16	ars	TRUE
3218	17987	05/03/2002	0.115971723160274	-0.608549004405921	NA	-0.309995601815717	-2530334.86566124	3087615.02223098	17987-16	ars	TRUE
3219	17987	05/03/2002	0.11595302960366	-0.832872036971408	NA	-0.204606975779976	-2539723.67350601	3087293.33931719	17987-16	ars	TRUE
3220	17987	05/03/2002	0.115990198839559	-0.848863611275096	NA	-0.310014662835897	-2537066.60542678	3088229.31843201	17987-16	ars	TRUE
3256	17987	07/03/2002	0.43698257500045	1.13931241239944	NA	-0.420595902463374	-2646019.14097623	2971392.61126916	17987-17	ars	TRUE
3257	17987	07/03/2002	0.268971278320968	1.13274133688778	NA	-0.633347546925082	-2626665.63820658	2983848.91504923	17987-17	ars	TRUE
3258	17987	07/03/2002	0.268894307383539	1.22449684802359	NA	-1.50021948116212	-2607312.13543693	2996305.2188293	17987-17	ars	TRUE
3259	17987	07/03/2002	0.268915741576876	1.20591516561967	NA	-1.50024017870324	-2611019.77600963	2996659.94427096	17987-17	ars	TRUE
3260	17987	07/03/2002	0.268935333328059	1.16209391173972	NA	-1.2173331063166	-2614727.41658233	2997014.66971263	17987-17	ars	TRUE
3261	17987	07/03/2002	0.268967910014273	1.14491336998302	NA	-1.21736105593354	-2618435.05715503	2997369.3951543	17987-17	ars	TRUE
3262	17987	07/03/2002	0.268896731974946	1.12927546465416	NA	-1.21734768896941	-2622142.69772773	2997724.12059596	17987-17	ars	TRUE
3263	17987	07/03/2002	0.268976943637866	1.12506688009568	NA	-0.745155208551338	-2625850.33830042	2998078.84603763	17987-17	ars	TRUE
3264	17987	07/03/2002	0.268909795306314	1.12601178773457	NA	-0.74514859708649	-2629557.97887312	2998433.5714793	17987-17	ars	TRUE
3265	17987	07/03/2002	0.268936067121632	1.1473462600367	NA	-0.745112985385222	-2633265.61944582	2998788.29692096	17987-17	ars	TRUE
3266	17987	07/03/2002	0.436925716376002	0.635285788971132	NA	-0.518725756222167	-2644536.12998256	3005318.84351934	17987-17	ars	TRUE
3268	17987	07/03/2002	0.593936268087568	0.984642759668763	-0.356688867136731	-0.000734309470966192	-2736442.51421848	2947031.30063669	17987-17	ars	TRUE
3280	17987	08/03/2002	0.268951668307598	1.11107127593095	NA	-0.831847480433788	-2627536.16014333	2997192.32793915	17987-17	ars	TRUE
3281	17987	08/03/2002	0.436973366301856	1.15381597316159	NA	-0.628294803431152	-2645758.2279672	2985500.93079197	17987-17	ars	TRUE
3282	17987	08/03/2002	0.436981526386901	1.16372421350506	NA	-0.628288078295986	-2647998.92582228	2987089.37537994	17987-17	ars	TRUE
3283	17987	08/03/2002	0.268976191465317	1.21021415198974	NA	-0.83188537178515	-2634258.25370855	3001957.66170306	17987-17	ars	TRUE
3284	17987	08/03/2002	0.268943382433027	1.14069814084045	NA	-0.889974899334335	-2630894.09385031	3007550.89651429	17987-17	ars	TRUE
3285	17987	08/03/2002	0.268903478179749	1.13039128046545	NA	-0.655697965164073	-2637906.44624756	3003869.07981363	17987-17	ars	TRUE
3286	17987	08/03/2002	0.436942388293892	1.04481446947624	NA	-0.628302278406929	-2644918.79864481	3000187.26311297	17987-17	ars	TRUE
3287	17987	08/03/2002	0.43694751898502	1.08994260626258	NA	-0.462195072360748	-2651931.15104206	2996505.4464123	17987-17	ars	TRUE
3288	17987	08/03/2002	0.436915399272018	1.15769187449506	NA	-0.462150963072914	-2658943.5034393	2992823.62971164	17987-17	ars	TRUE
3289	17987	08/03/2002	0.436924329545186	1.17164292114196	NA	-0.316835220078455	-2665955.85583655	2989141.81301097	17987-17	ars	TRUE
3290	17987	08/03/2002	0.436964731876575	1.1461580171988	NA	-0.316822378261929	-2672968.2082338	2985459.99631031	17987-17	ars	TRUE
3291	17987	08/03/2002	0.437009122636472	1.08810727911758	-0.603107530854438	-0.826056321744863	-2698641.60337352	2984535.09431518	17987-17	ars	TRUE
3292	17987	08/03/2002	0.615269477806927	0.246250628289352	-0.450807336629062	-0.12481028905404	-2724314.99851323	2983610.19232005	17987-17	ars	TRUE
3316	17987	09/03/2002	0.466277247131346	-1.09015154028517	0.767841212572208	-0.00611227591297924	-2640408.0085461	3076975.33691939	17987-18	ars	TRUE
3328	17987	10/03/2002	0.436952119781868	1.14651325637375	NA	-0.322729323951413	-2674929.29368813	2986098.38376362	17987-18	ars	TRUE
3329	17987	10/03/2002	0.436940380488662	1.16852835396962	NA	-0.472457547026505	-2662026.39502635	2989204.20953073	17987-18	ars	TRUE
3330	17987	10/03/2002	0.436965971090342	1.04695940560477	NA	-0.697700771233466	-2655360.25914301	2997495.85378337	17987-18	ars	TRUE
3331	17987	10/03/2002	0.436961343301646	0.222855122689718	NA	-0.911838498194252	-2653853.66380019	3013597.40483294	17987-18	ars	TRUE
3332	17987	10/03/2002	0.436977519142185	0.388667703986732	NA	-0.605400049934731	-2663186.42007012	3004272.26341336	17987-18	ars	TRUE
3333	17987	10/03/2002	0.436958646505372	0.878338079283014	NA	-0.472483013686543	-2672519.17634004	2994947.12199378	17987-18	ars	TRUE
3334	17987	10/03/2002	0.436946011510282	1.14578659811251	NA	-0.322748168201491	-2681851.93260997	2985621.9805742	17987-18	ars	TRUE
3335	17987	10/03/2002	0.437012925928621	1.15086685483101	NA	-0.322732136807244	-2681696.47969894	2984862.23218272	17987-18	ars	TRUE
3336	17987	10/03/2002	0.436941871288512	1.09787037004404	NA	-0.472438393838592	-2672052.81760696	2992667.87681934	17987-18	ars	TRUE
3337	17987	10/03/2002	0.436941810404835	0.613692328016675	NA	-0.472468620426469	-2662409.15551498	3000473.52145596	17987-18	ars	TRUE
3338	17987	10/03/2002	0.43701125768933	0.37539819415834	NA	-0.911829976896282	-2652765.493423	3008279.16609258	17987-18	ars	TRUE
3339	17987	10/03/2002	0.43700377917753	1.16594890115761	NA	-0.697739231924623	-2658902.63675836	2988379.80883854	17987-18	ars	TRUE
3340	17987	10/03/2002	0.436950919748586	1.16727409639915	NA	-0.697723027663099	-2658925.42617118	2991373.67507807	17987-18	ars	TRUE
3352	17987	11/03/2002	0.436981159870536	-0.200576276557745	NA	-0.476880743190689	-2643060.67824042	3035526.45588977	17987-18	ars	TRUE
3363	17987	11/03/2002	0.283325674003876	-1.02878882075457	1.14124848539259	0.292180115183975	-2524098.22689074	3134076.96960651	17987-19	ars	TRUE
3364	17987	11/03/2002	0.283281661010465	-1.10635416899969	NA	0.00683093932437112	-2543924.22825461	3140586.3871818	17987-19	ars	TRUE
3377	17987	12/03/2002	0.219763117251147	0.965041220474567	0.629709046259731	-0.964895740415258	-2516761.92746593	3072444.07945638	17987-19	ars	TRUE
3378	17987	12/03/2002	0.219816532673499	1.03823091022827	0.491702884624794	-1.52833458584505	-2508710.58428726	3075685.32603823	17987-19	ars	TRUE
3379	17987	12/03/2002	0.139128348139414	1.11971635998391	0.310813667733309	-1.64938550592697	-2500659.2411086	3078926.57262009	17987-19	ars	TRUE
3403	17987	04/02/2002	0.848739155443652	1.13424487756595	0.325370606821316	-0.348967015208981	-2675479.61958242	2957160.31482362	17987-2	ars	TRUE
3404	17987	04/02/2002	0.848775786921951	1.23440570483332	0.421353810730157	-1.0045911984001	-2675881.53312717	2973328.24360186	17987-2	ars	TRUE
3405	17987	04/02/2002	0.848785637132112	1.15050554263624	0.501151158650861	-0.718626351757289	-2669237.47108915	2979776.61628273	17987-2	ars	TRUE
3406	17987	04/02/2002	0.848799388067761	1.16307960217557	0.441685649763112	-0.743838010649926	-2662593.40905113	2986224.98896361	17987-2	ars	TRUE
3407	17987	04/02/2002	0.848764626700604	1.17100656575201	0.329618203142417	-0.743811135116949	-2666064.14687285	2989644.27411666	17987-2	ars	TRUE
3408	17987	04/02/2002	0.848714470894598	1.09621539317742	0.452263618683548	-0.743877599943972	-2669534.88469457	2993063.55926972	17987-2	ars	TRUE
3409	17987	04/02/2002	0.8487786800166	0.992631467205685	0.693979892875716	-1.04628718767301	-2678385.95255202	2992519.77001485	17987-2	ars	TRUE
3410	17987	04/02/2002	0.848756836832604	1.23208907404629	0.554795283037418	-1.00454650666101	-2679873.03517003	2979767.04428459	17987-2	ars	TRUE
3411	17987	04/02/2002	0.727470724348535	1.11576269685612	-0.104316166335633	-0.348980050846983	-2673996.13254861	2954805.38207893	17987-2	ars	TRUE
3412	17987	04/02/2002	0.84880078244506	1.14163980628929	0.325336921246449	-0.646325904692896	-2672846.18787272	2961411.48052373	17987-2	ars	TRUE
3413	17987	04/02/2002	0.848728407370729	1.19493897917549	0.447695798643947	-0.718593006566201	-2671696.24319682	2968017.57896853	17987-2	ars	TRUE
3414	17987	04/02/2002	0.848741154439199	1.17474208344948	0.472633092678503	-0.718610339899651	-2670546.29852093	2974623.67741333	17987-2	ars	TRUE
3415	17987	04/02/2002	0.848782830312253	1.15222525918949	0.501137174022676	-0.718610809713101	-2671593.41463199	2976568.54347269	17987-2	ars	TRUE
3426	17987	05/02/2002	0.620202425020282	0.961195614720764	0.229701627680383	0.112701559980182	-2619556.96993437	3016444.8477622	17987-2	ars	TRUE
3427	17987	05/02/2002	0.620163843684202	1.13395845194745	0.326109130101887	0.11271754355311	-2623434.27535599	3013333.21749723	17987-2	ars	TRUE
3428	17987	05/02/2002	0.620160481220555	1.12140973268382	0.344685389184989	-0.307489773983498	-2627311.58077762	3010221.58723227	17987-2	ars	TRUE
3429	17987	05/02/2002	0.620202239750955	1.14071475133361	0.462795397128189	-0.307461268651173	-2631188.88619924	3007109.9569673	17987-2	ars	TRUE
3430	17987	05/02/2002	0.620256751564472	1.20099141645621	0.372764840632352	-0.307502394842463	-2635066.19162087	3003998.32670233	17987-2	ars	TRUE
3431	17987	05/02/2002	0.620177373336978	1.20232978540987	0.510575471461581	-1.11117004570149	-2638943.4970425	3000886.69643737	17987-2	ars	TRUE
3432	17987	05/02/2002	0.84873599541626	1.21106872424991	0.510662668359157	-1.11111039237029	-2642820.80246412	2997775.0661724	17987-2	ars	TRUE
3433	17987	05/02/2002	0.848745092202687	1.18859686469763	0.682826240914659	-1.11115308025319	-2646698.10788575	2994663.43590744	17987-2	ars	TRUE
3434	17987	05/02/2002	0.848752984218007	1.20039984354019	0.401575820382743	-1.11118492829954	-2644097.95910663	2996410.37884805	17987-2	ars	TRUE
3435	17987	05/02/2002	0.620226227222989	1.20530270078931	0.372710997033632	-0.433627913131106	-2635020.35612676	3003015.89499425	17987-2	ars	TRUE
3436	17987	05/02/2002	0.620212888420165	1.15349119876589	0.344649424160938	-0.307462661436167	-2625942.7531469	3009621.41114044	17987-2	ars	TRUE
3437	17987	05/02/2002	0.620167181125773	1.15787835590022	0.644060779912213	-1.11113378591962	-2638724.83972845	2992076.63840641	17987-2	ars	TRUE
3438	17987	05/02/2002	0.727503206707535	0.968176213544897	-0.104238136189673	-0.632215002905311	-2673366.61587141	2950381.57679213	17987-2	ars	TRUE
3439	17987	05/02/2002	0.727476177552712	1.10222404264182	-0.104273863380156	-0.405602997136516	-2676811.06136667	2952471.30647438	17987-2	ars	TRUE
3460	17987	06/02/2002	0.744280793161787	-1.15039100634084	2.49762914844887	-0.532655487223311	-2581095.36184234	3088269.57159672	17987-2	ars	TRUE
3461	17987	06/02/2002	0.744278695322973	-1.16839991855798	2.02489093286208	-0.103705536838317	-2604061.59468347	3098671.11641672	17987-2	ars	TRUE
3463	17987	06/02/2002	0.744305747637878	-1.1859661621031	1.66621314565903	-0.162355104740096	-2595298.73171689	3110325.21765842	17987-2	ars	TRUE
3476	17987	12/03/2002	0.219733569792749	1.08828952183066	0.36764059009194	-0.428480579585878	-2504805.56667102	3081283.42613686	17987-20	ars	TRUE
3477	17987	12/03/2002	0.219774988074948	1.0253201631495	0.521697845200379	-1.52834249019594	-2513187.04247651	3062840.07804107	17987-20	ars	TRUE
3478	17987	12/03/2002	0.219777217800704	0.618810961270362	0.563036070087715	-0.947799188534118	-2532606.25632767	3053541.85684376	17987-20	ars	TRUE
3491	17987	13/03/2002	0.219814244633515	-0.810792990324554	0.955475202253673	-0.216003393476654	-2531329.75939713	3091932.58177159	17987-20	ars	TRUE
3492	17987	13/03/2002	0.219785146143635	0.356085162095367	0.888703078301185	-0.299832659628777	-2526655.34407182	3080945.99186195	17987-20	ars	TRUE
3493	17987	13/03/2002	0.219789784282537	0.494826786723871	0.888712298186383	-0.696506531296581	-2527715.81022976	3075670.06649282	17987-20	ars	TRUE
3494	17987	13/03/2002	0.219766032717561	0.172182801792255	0.895632451607045	-0.696427447902461	-2534511.15787095	3076104.80566421	17987-20	ars	TRUE
3495	17987	13/03/2002	0.2198028950494	0.485380658084722	0.718204208647249	-0.869856714786273	-2525146.57618855	3077383.79831242	17987-20	ars	TRUE
3515	17987	14/03/2002	0.167812116524833	-1.1269115187343	-0.0289375201280201	-0.523387863922598	-2742892.86573402	3184816.89469569	17987-21	ars	TRUE
3523	17987	14/03/2002	0.210288754689447	-0.289788794303645	0.253476920075558	0.578699776930245	-2753620.41364656	3014367.74155341	17987-21	ars	TRUE
3524	17987	14/03/2002	0.210341997505874	0.0231937810458315	-0.40672053127368	-0.164782811116947	-2737479.65695201	2980430.23133552	17987-21	ars	TRUE
3525	17987	14/03/2002	0.210358881829968	-0.0538344020275542	-0.331467217595882	-0.364032016399517	-2730257.05748171	3005040.86025075	17987-21	ars	TRUE
3526	17987	14/03/2002	0.210333548127381	0.235246441010219	-0.416553537960371	-0.504128701215272	-2733369.36225454	2978041.06574608	17987-21	ars	TRUE
3527	17987	14/03/2002	0.2103727155896	0.0204245662663811	-0.414772811447983	-0.164781694211237	-2741719.01069409	2982888.23321509	17987-21	ars	TRUE
3540	17987	15/03/2002	0.210324364493518	1.10313379115615	-0.946809075167865	-0.954246876226057	-2711059.82748848	2967709.08540468	17987-21	ars	TRUE
3541	17987	15/03/2002	0.210309726654236	1.08169175167693	NA	-1.13759044375946	-2708668.38213059	2970942.27349989	17987-21	ars	TRUE
3542	17987	15/03/2002	0.0458629890112733	1.05158642366743	NA	-1.13766620475049	-2706276.93677271	2974175.46159509	17987-21	ars	TRUE
3543	17987	15/03/2002	0.0458227610285222	1.02298935128677	-0.883201455502488	-1.13758644945366	-2703885.49141483	2977408.6496903	17987-21	ars	TRUE
3544	17987	15/03/2002	0.0458665363257113	0.929164965918868	NA	-1.13767120659317	-2701494.04605695	2980641.8377855	17987-21	ars	TRUE
3545	17987	15/03/2002	0.0457929048441877	1.12168603070358	NA	-1.13764900735833	-2699102.60069907	2983875.02588071	17987-21	ars	TRUE
3546	17987	15/03/2002	0.0458654011998386	0.823344661688212	NA	-0.735302969596115	-2696711.15534119	2987108.21397591	17987-21	ars	TRUE
3547	17987	15/03/2002	0.0458530968850074	0.791973338099587	NA	-0.735366030782553	-2694319.70998331	2990341.40207112	17987-21	ars	TRUE
3548	17987	15/03/2002	0.0458560765388483	0.618492723791698	NA	-0.735317089390474	-2691928.26462543	2993574.59016632	17987-21	ars	TRUE
3549	17987	15/03/2002	0.210312145952844	1.03833142141922	NA	-0.954247999843716	-2711961.59558525	2971216.14189645	17987-21	ars	TRUE
3550	17987	15/03/2002	0.210320231415225	0.174733969094453	-0.793153591331376	-0.714815750445362	-2713495.1406568	2999294.00581584	17987-21	ars	TRUE
3551	17987	15/03/2002	0.21037882608933	0.663660391978734	-0.807130447922565	-0.954304846384742	-2720878.3245945	2975409.01953081	17987-21	ars	TRUE
3588	17987	17/03/2002	0.0458651150521883	1.15255561830776	NA	-0.598536180686188	-2666135.81095363	2981857.06717912	17987-22	ars	TRUE
3589	17987	17/03/2002	0.0458761123453095	1.14973963300128	NA	-0.585100855076698	-2677437.16021078	2983946.55991031	17987-22	ars	TRUE
3590	17987	17/03/2002	0.0458594332445241	0.823349246207125	NA	-0.936398437082279	-2697081.84331509	2987224.64870448	17987-22	ars	TRUE
3591	17987	17/03/2002	0.0458707063765559	1.14327730761538	NA	-0.92158646487284	-2684946.80247136	2986111.49600416	17987-22	ars	TRUE
3592	17987	17/03/2002	0.0458121440810911	1.24202245552374	NA	-0.585064025161358	-2678174.12335228	2971226.55451145	17987-22	ars	TRUE
3593	17987	17/03/2002	0.014424309061917	0.400583500863284	-0.738567930097381	0.571460554314704	-2676763.80595786	2942569.82422636	17987-22	ars	TRUE
3595	17987	17/03/2002	0.014458957596689	-0.148838061518649	NA	0.828003665653129	-2673363.11819004	2927020.37286601	17987-22	ars	TRUE
3596	17987	17/03/2002	0.0144395376778277	0.199929732881612	NA	0.82800367882352	-2671372.74781664	2940127.65179076	17987-22	ars	TRUE
3597	17987	17/03/2002	0.0144648764938419	1.10217372035196	-0.574150810955379	0.40852840630359	-2669382.37744324	2953234.9307155	17987-22	ars	TRUE
3598	17987	17/03/2002	0.0458183750800384	1.15666581827377	-0.628778838360978	-0.598575605637819	-2667392.00706984	2966342.20964025	17987-22	ars	TRUE
3599	17987	17/03/2002	0.0458682215668089	1.19542741071232	NA	-0.598605592860707	-2668016.19042635	2971735.09108584	17987-22	ars	TRUE
3612	17987	18/03/2002	0.0458012552692383	1.16192189376711	NA	-0.448906761645425	-2642083.52012764	2990010.60393032	17987-22	ars	TRUE
3613	17987	18/03/2002	0.045864211662306	1.17669529039289	NA	-0.937497467493253	-2655922.71703581	2989877.63657099	17987-22	ars	TRUE
3614	17987	18/03/2002	0.0458238472616594	1.15285889441652	NA	-1.0450491673036	-2669761.91394399	2989744.66921166	17987-22	ars	TRUE
3615	17987	18/03/2002	0.0458309612167594	1.15409370242318	NA	-0.457026594430459	-2666924.20858003	2979302.42779643	17987-22	ars	TRUE
3616	17987	18/03/2002	0.0458215052349088	1.17889642623573	NA	-0.457063986554225	-2664086.50321608	2968860.18638121	17987-22	ars	TRUE
3617	17987	18/03/2002	0.045823192376114	1.22569465167069	NA	-0.259885146434464	-2653472.58341566	2979275.94971664	17987-22	ars	TRUE
3618	17987	18/03/2002	0.0458390485460698	1.17017591591018	NA	-0.937425837781873	-2650689.89709736	2985776.96491606	17987-22	ars	TRUE
3619	17987	18/03/2002	0.0458689702414736	1.17294783059111	NA	-0.937473732107353	-2655738.44426119	2988363.23197946	17987-22	ars	TRUE
3620	17987	18/03/2002	0.0458422569925492	1.1611618015776	NA	-1.04509092600169	-2667167.59722284	2985498.03169331	17987-22	ars	TRUE
3621	17987	18/03/2002	0.045843217205076	1.14096720477679	NA	-0.499855813854125	-2684977.35598231	2977181.3640576	17987-22	ars	TRUE
3622	17987	18/03/2002	0.0457854393300894	1.09757739021306	NA	-0.580261078928343	-2704504.72900249	2960887.08472651	17987-22	ars	TRUE
3623	17987	18/03/2002	0.187809459888319	1.0399408091989	-0.642749326170549	-1.29045936913931	-2713453.44512879	2952344.53661624	17987-22	ars	TRUE
3637	17987	19/03/2002	0.0144429514485714	-0.321948460573887	NA	0.167934219064367	-2701414.20537663	2922024.0163193	17987-22	ars	TRUE
3639	17987	19/03/2002	0.187827614991123	0.0435183632976343	NA	0.171690174708513	-2716564.67180472	2923312.2750986	17987-22	ars	TRUE
3640	17987	19/03/2002	0.0144088837938919	0.702626223194757	NA	-0.518716388811295	-2703124.76419711	2945546.50319937	17987-22	ars	TRUE
3641	17987	19/03/2002	0.0458279835203025	1.23517991852409	NA	-0.708819499403117	-2689684.85658949	2967780.73130013	17987-22	ars	TRUE
3642	17987	19/03/2002	0.0144087533370429	1.08934215389557	NA	-0.171571223726813	-2691062.43537131	2953691.83788795	17987-22	ars	TRUE
3644	17987	19/03/2002	0.0144127436130144	0.573419875635975	NA	-0.0250828904802446	-2703591.53728722	2942716.86642445	17987-22	ars	TRUE
3645	17987	19/03/2002	0.0458275354025481	1.13487092728586	NA	-0.708798900696025	-2687688.93547683	2978618.0831355	17987-22	ars	TRUE
3646	17987	19/03/2002	0.0458015395754543	1.14739159761005	NA	-0.335294804544049	-2670985.11178868	2978011.5572758	17987-22	ars	TRUE
3647	17987	19/03/2002	0.0458538913355735	1.16318379043389	NA	-1.06483989545101	-2663556.47925119	2986818.81032918	17987-22	ars	TRUE
3670	17987	20/03/2002	0.0705493528120736	-0.421430965525155	NA	-0.913823954975732	-2669495.93408696	3046318.02141117	17987-23	ars	TRUE
3684	17987	21/03/2002	0.0975891814607415	1.22608291729076	NA	-0.0467532278637275	-2652082.78892485	2979060.79751352	17987-23	ars	TRUE
3685	17987	21/03/2002	-0.040030503529578	1.1375902996032	NA	-0.0613673724558183	-2625669.3853786	2985068.09260009	17987-23	ars	TRUE
3686	17987	21/03/2002	-0.0400434438740252	1.13592260127472	NA	0.237454012092831	-2631930.56882022	2983596.66790952	17987-23	ars	TRUE
3687	17987	21/03/2002	-0.0400300387869007	1.13389504767174	NA	0.0551990452922325	-2638191.75226185	2982125.24321896	17987-23	ars	TRUE
3688	17987	21/03/2002	0.0975672539413195	1.15698118857409	NA	0.0551814999873427	-2644452.93570347	2980653.81852839	17987-23	ars	TRUE
3689	17987	21/03/2002	0.0976083912618212	1.22413121583658	NA	-0.0467714740492044	-2650714.11914509	2979182.39383782	17987-23	ars	TRUE
3690	17987	21/03/2002	0.0975758697704632	1.21963740614952	NA	-0.0468030723130436	-2656975.30258672	2977710.96914725	17987-23	ars	TRUE
3691	17987	21/03/2002	0.0975613005410634	1.21259969702036	NA	-0.171019266569587	-2663236.48602834	2976239.54445668	17987-23	ars	TRUE
3692	17987	21/03/2002	0.0975628324082108	1.17219052405606	NA	-0.171044879844897	-2669497.66946997	2974768.11976612	17987-23	ars	TRUE
3693	17987	21/03/2002	0.0975864321025308	1.23433810462482	NA	-0.274779605854144	-2675758.85291159	2973296.69507555	17987-23	ars	TRUE
3694	17987	21/03/2002	0.0975249868836473	1.14643206839634	NA	-0.274771234714128	-2682020.03635322	2971825.27038498	17987-23	ars	TRUE
3707	17987	22/03/2002	-0.0400456443938776	1.15465622842636	NA	-0.0708205417335913	-2636153.75873336	2996662.73801588	17987-23	ars	TRUE
3731	17987	23/03/2002	0.0975883062797818	1.1257861370055	NA	-0.784192680859706	-2659031.9956468	2994705.07411561	17987-24	ars	TRUE
3732	17987	23/03/2002	0.0975472235681709	0.810452417744948	NA	-1.01341714945414	-2668399.18157513	2997472.55314653	17987-24	ars	TRUE
3733	17987	23/03/2002	0.0976010942399256	1.15494298447941	NA	-0.784209642938572	-2660936.94866007	2992929.0668591	17987-24	ars	TRUE
3734	17987	23/03/2002	0.0975747540703728	1.17979086558108	NA	-0.784234032573435	-2653474.71574501	2988385.58057168	17987-24	ars	TRUE
3735	17987	23/03/2002	0.0975711101571318	1.15590489944031	NA	0.110208088250445	-2646012.48282995	2983842.09428425	17987-24	ars	TRUE
3736	17987	23/03/2002	-0.0400413675636635	1.14080603955272	NA	0.110217656088188	-2638550.2499149	2979298.60799683	17987-24	ars	TRUE
3737	17987	23/03/2002	0.0975919624536518	1.2340917582583	NA	0.020496321993551	-2658225.2497142	2973055.44325881	17987-24	ars	TRUE
3738	17987	23/03/2002	0.0976119625457316	1.23647973626133	NA	-0.176740870297044	-2677900.2495135	2966812.2785208	17987-24	ars	TRUE
3739	17987	23/03/2002	0.097561855595348	1.11138751424263	NA	-0.0604384156261042	-2692697.89347315	2958848.57731748	17987-24	ars	TRUE
3740	17987	23/03/2002	0.0401660750173225	0.90422344474296	NA	-0.430608809317556	-2707495.53743279	2950884.87611415	17987-24	ars	TRUE
3741	17987	23/03/2002	0.040122047114019	0.972721382702244	NA	-0.0604667501418323	-2689652.30691666	2950855.21518	17987-24	ars	TRUE
3742	17987	23/03/2002	0.0401121089837008	1.09815014744815	NA	0.242644382153179	-2681732.11300468	2951327.18442262	17987-24	ars	TRUE
3755	17987	24/03/2002	0.0975498641257394	1.1583186170659	NA	-0.963707454243269	-2669615.75208515	2985545.54557364	17987-24	ars	TRUE
3782	17987	25/03/2002	0.0975376182335183	1.19644569944172	NA	-0.746570863571571	-2652752.40620472	2990976.52848458	17987-25	ars	TRUE
3787	17987	25/03/2002	-0.0399807675430667	1.20062088019516	NA	-0.435201249176884	-2639517.3417371	2999744.69652628	17987-25	ars	TRUE
3788	17987	25/03/2002	0.0975784604060217	1.22572298599052	NA	0.0633562450693907	-2653579.17632697	2979930.87446215	17987-25	ars	TRUE
3789	17987	25/03/2002	0.0975883085866213	1.1728182518562	NA	0.472211957093923	-2667641.01091684	2960117.05239803	17987-25	ars	TRUE
3790	17987	25/03/2002	0.0975379773077542	1.15993401399391	NA	-0.906347320247629	-2669647.51853378	2985559.0738173	17987-25	ars	TRUE
3803	17987	26/03/2002	-0.0399817045235657	1.14089348705577	NA	0.169367759292345	-2638472.12873328	2978646.18238008	17987-25	ars	TRUE
3818	17987	07/02/2002	0.709887116454826	-1.09960706940641	0.507154051015458	0.225211338773089	-2678829.77035037	3184246.14484945	17987-3	ars	TRUE
3819	17987	07/02/2002	0.934160081644833	-1.095787661784	0.455465427683037	0.401778266930097	-2713063.86598633	3184510.43372211	17987-3	ars	TRUE
3821	17987	07/02/2002	0.934111193209362	-1.10603089857698	0.0899317272148932	-0.0359271681160742	-2737583.84800337	3181782.10979998	17987-3	ars	TRUE
3838	17987	08/02/2002	0.552001081877055	1.22218930882868	0.572806929233591	-0.144789732896058	-2662168.27281842	2976032.99234651	17987-3	ars	TRUE
3839	17987	08/02/2002	0.452559363307389	0.305665843966631	NA	-0.451840086115122	-2663493.3830041	2951742.84050114	17987-3	ars	TRUE
3840	17987	08/02/2002	0.452495325757474	0.140372565383003	NA	0.33232314108923	-2665745.71545293	2942868.15387879	17987-3	ars	TRUE
3841	17987	08/02/2002	0.452583619418977	0.6960975966945	NA	-0.451816583384357	-2668925.27016493	2949408.93247947	17987-3	ars	TRUE
3842	17987	08/02/2002	0.452570839119683	0.696096631249105	NA	-0.451770153825374	-2668802.24738078	2948997.14629691	17987-3	ars	TRUE
3843	17987	08/02/2002	0.452583033181685	0.696146741391038	NA	-0.451779763584577	-2668679.22459663	2948585.36011435	17987-3	ars	TRUE
3844	17987	08/02/2002	0.452562696095956	0.569922587046347	NA	-0.451834302848105	-2668556.20181247	2948173.57393179	17987-3	ars	TRUE
3845	17987	08/02/2002	0.452586405703197	-0.382367783354505	NA	0.479276139885419	-2693073.34252864	2912840.32877601	17987-3	ars	TRUE
3856	17987	09/02/2002	0.551982330309965	1.17590879898315	NA	-0.37429719631416	-2671119.26932668	2958359.22240768	17987-3	ars	TRUE
3857	17987	09/02/2002	0.55200775933556	1.17286640783695	NA	-0.374288763584967	-2667152.15046003	2960189.76851855	17987-3	ars	TRUE
3858	17987	09/02/2002	0.551914846923382	1.1509065816625	0.712080713007588	-0.37428661246875	-2663185.03159338	2962020.31462942	17987-3	ars	TRUE
3859	17987	09/02/2002	0.551916234589966	1.14440190590397	0.614249443549916	-0.279870934800348	-2659217.91272673	2963850.86074029	17987-3	ars	TRUE
3860	17987	09/02/2002	0.551967558680468	1.06081782569815	NA	-0.374215001864547	-2665378.2235143	2958229.2090735	17987-3	ars	TRUE
3861	17987	09/02/2002	0.452573365333844	1.10774952266157	NA	-0.374202346166621	-2671538.53430188	2952607.55740672	17987-3	ars	TRUE
3862	17987	09/02/2002	0.452551945719919	1.10710616170412	-0.104235382327657	-0.406591860908133	-2678172.70428456	2953086.80047691	17987-3	ars	TRUE
3863	17987	09/02/2002	0.452544410143261	1.11784452892278	0.443982212635172	-0.406530385101659	-2684806.87426725	2953566.04354711	17987-3	ars	TRUE
3864	17987	09/02/2002	0.551988593505246	1.11929839586117	0.256319201086558	-0.406545177130147	-2685243.4913063	2958021.0195196	17987-3	ars	TRUE
3865	17987	09/02/2002	0.55191678175702	1.22061642083575	0.353929316468296	-0.0460615845417501	-2685680.10834536	2962475.99549209	17987-3	ars	TRUE
3866	17987	09/02/2002	0.551963753034913	1.24041390334504	0.353881795517696	-1.26604710322908	-2686116.72538441	2966930.97146459	17987-3	ars	TRUE
3867	17987	09/02/2002	0.552001936074526	1.12694543937139	0.423416415645653	-1.26599714767202	-2686553.34242346	2971385.94743708	17987-3	ars	TRUE
3868	17987	09/02/2002	0.452516856178413	1.09359992279931	-0.104247706742408	-0.37425085681074	-2672821.86162858	2953300.58063539	17987-3	ars	TRUE
3869	17987	09/02/2002	0.452496182305137	0.96822588582189	-0.104247068694476	-0.374237728741255	-2672753.72299123	2950567.1190467	17987-3	ars	TRUE
3880	17987	10/02/2002	0.552000020771723	1.14353347027452	NA	-0.449538096866024	-2656342.4976368	2994330.73223012	17987-3	ars	TRUE
3881	17987	10/02/2002	0.551923180817456	1.18743654413453	NA	-0.449469425465738	-2653715.87601311	2992421.37730249	17987-3	ars	TRUE
3882	17987	10/02/2002	0.5519144789498	1.19056093226106	NA	-0.449544701293729	-2649288.91602239	2994406.63556422	17987-3	ars	TRUE
3883	17987	10/02/2002	0.55197113915751	1.09322950161795	0.510659209875011	-0.90520605559643	-2643061.61766463	3000286.50701531	17987-3	ars	TRUE
3884	17987	10/02/2002	0.551972553135331	0.416733216997041	0.331858928182697	-0.816355000860133	-2641811.98689159	3008473.23322813	17987-3	ars	TRUE
3885	17987	10/02/2002	0.551990052451605	0.178136116977847	0.159984517817356	-0.81626497049756	-2640562.35611854	3016659.95944095	17987-3	ars	TRUE
3886	17987	10/02/2002	0.327124874678555	0.0825957993204802	0.239722294607697	-0.951671742019946	-2639312.7253455	3024846.68565376	17987-3	ars	TRUE
3887	17987	10/02/2002	0.327172599403139	-0.093703684498919	0.329060818144807	-0.951688968538706	-2638063.09457245	3033033.41186658	17987-3	ars	TRUE
3888	17987	10/02/2002	0.551968180855892	0.963350148759752	NA	-0.449470012193977	-2657178.04100659	2998700.41780306	17987-3	ars	TRUE
3889	17987	10/02/2002	0.551949973431013	1.15373890167818	0.441625110652525	0.00677963256464291	-2663763.148378	2982675.10861235	17987-3	ars	TRUE
3890	17987	10/02/2002	0.552000150003836	1.16441464341771	0.351089114544923	-0.449498706853588	-2657818.4166867	2984957.48429447	17987-3	ars	TRUE
3891	17987	10/02/2002	0.551977663370308	1.16342326344108	0.447639283635317	0.0067832467857138	-2668040.1714182	2967347.81602182	17987-3	ars	TRUE
3892	17987	10/02/2002	0.452504240690898	0.603821318993315	0.494259392473833	-0.000275154293829908	-2693709.54913427	2946165.29115224	17987-3	ars	TRUE
3893	17987	10/02/2002	0.551981931476637	1.21984679427764	0.444725363943976	-0.508378831428622	-2679446.80196124	2971364.5445414	17987-3	ars	TRUE
3917	17987	11/02/2002	0.551926499270967	0.961912090231155	NA	-0.37147378632746	-2654632.25493904	2997711.90334235	17987-4	ars	TRUE
3918	17987	11/02/2002	0.551991588081808	1.19583829770559	NA	-0.460804856429229	-2685113.11641432	2968130.8928629	17987-4	ars	TRUE
3929	17987	12/02/2002	0.551912350750405	1.1896691993032	NA	0.0622942755337551	-2664538.8836954	2970584.04604722	17987-4	ars	TRUE
3930	17987	12/02/2002	0.551941586380049	1.16768926120497	NA	0.062320594552716	-2664160.0648405	2965853.91511388	17987-4	ars	TRUE
3931	17987	12/02/2002	0.551950115870607	1.14951658242065	NA	0.0623203670137075	-2668968.63641488	2965036.09442021	17987-4	ars	TRUE
3932	17987	12/02/2002	0.55195509316569	1.15642535497734	NA	-0.251636326165251	-2673777.20798925	2964218.27372654	17987-4	ars	TRUE
3933	17987	12/02/2002	0.551927443666609	1.22512019706038	NA	-0.251571319407211	-2678585.77956363	2963400.45303288	17987-4	ars	TRUE
3934	17987	12/02/2002	0.551992842135967	1.22355313078932	NA	-0.251635972881443	-2683394.351138	2962582.63233921	17987-4	ars	TRUE
3935	17987	12/02/2002	0.552008459088176	1.17353727067705	NA	0.0787812654342628	-2688202.92271238	2961764.81164554	17987-4	ars	TRUE
3936	17987	12/02/2002	0.551981074277677	1.1301027615158	NA	0.0788085982739353	-2688102.76476218	2960468.43128412	17987-4	ars	TRUE
3937	17987	12/02/2002	0.551929383641032	1.11336726941431	NA	0.0787935426265127	-2688002.60681199	2959172.05092269	17987-4	ars	TRUE
3938	17987	12/02/2002	0.551975956839642	1.11058066423434	NA	0.07877029403	-2687902.44886179	2957875.67056127	17987-4	ars	TRUE
3939	17987	12/02/2002	0.5519810304664	1.12960012493248	NA	-0.25161341150057	-2681933.70703287	2958544.45868666	17987-4	ars	TRUE
3940	17987	12/02/2002	0.55196686537747	1.16381498728673	NA	-0.164808764698813	-2670096.38132522	2961178.41529887	17987-4	ars	TRUE
3941	17987	12/02/2002	0.551917628244746	1.1547226483248	NA	-0.164745803486733	-2671843.19660755	2958959.91570863	17987-4	ars	TRUE
3942	17987	12/02/2002	0.551938016839738	1.15112211200021	NA	-0.251639942228897	-2673590.01188988	2956741.41611839	17987-4	ars	TRUE
3953	17987	13/02/2002	0.452530916092502	0.479737773912592	NA	0.723157522464139	-2670405.2773406	2945356.59917347	17987-4	ars	TRUE
3954	17987	13/02/2002	0.452567635008208	1.04403994329222	NA	-0.0989511357540893	-2671222.71776063	2951297.82963774	17987-4	ars	TRUE
3955	17987	13/02/2002	0.551954318535251	1.16430722744748	NA	-0.0989074267710489	-2672040.15818067	2957239.06010201	17987-4	ars	TRUE
3956	17987	13/02/2002	0.551986079325008	1.15644830677348	NA	-0.0989134427021886	-2672857.5986007	2963180.29056628	17987-4	ars	TRUE
3957	17987	13/02/2002	0.551920134105573	1.15968547602386	NA	0.0521139556159759	-2670077.23398963	2967834.17458709	17987-4	ars	TRUE
3958	17987	13/02/2002	0.551940993370993	1.20186358938082	NA	0.0520698111739038	-2663699.06434745	2971200.71216443	17987-4	ars	TRUE
3959	17987	13/02/2002	0.55200426657879	1.22093803739872	NA	-0.0694347784087219	-2657320.89470527	2974567.24974178	17987-4	ars	TRUE
3960	17987	13/02/2002	0.551995581387861	1.21858015880142	NA	-0.0694613238349947	-2650942.72506308	2977933.78731913	17987-4	ars	TRUE
3961	17987	13/02/2002	0.551943102265911	1.22420591057629	NA	-0.0695044666162617	-2649956.84249572	2979542.46409889	17987-4	ars	TRUE
3962	17987	13/02/2002	0.551960465505503	1.22574167044292	NA	-0.0694608762289788	-2654363.24700318	2979393.28008108	17987-4	ars	TRUE
3963	17987	13/02/2002	0.551988420584581	1.19466752500907	NA	-0.0694461706492509	-2658769.65151064	2979244.09606327	17987-4	ars	TRUE
3964	17987	13/02/2002	0.551917241581522	1.15679620110514	NA	0.0520534998780843	-2670003.72440111	2975368.68976958	17987-4	ars	TRUE
3965	17987	13/02/2002	0.551980710325965	1.24501118586682	NA	-0.953886788636555	-2688065.46567459	2967767.0612	17987-4	ars	TRUE
3966	17987	13/02/2002	0.551935686984581	1.10913216470187	NA	0.106583623197709	-2700280.2144428	2961628.88041361	17987-4	ars	TRUE
3986	17987	14/02/2002	0.153525360805929	0.385464673742715	1.46794233618852	0.0740331288543895	-2527069.8191476	3076067.28488442	17987-5	ars	TRUE
3987	17987	14/02/2002	0.153550643468338	-0.157929008248318	1.93649560156092	0.307843911009746	-2545695.33831018	3067880.99253532	17987-5	ars	TRUE
3988	17987	14/02/2002	0.153482760120036	-0.271241008941051	2.14695111472442	0.292426483201194	-2555941.41318223	3065487.65426461	17987-5	ars	TRUE
3989	17987	14/02/2002	0.153494508583347	-0.272756869641567	2.20135351748474	0.292442965257243	-2557808.04376376	3068887.27007228	17987-5	ars	TRUE
3990	17987	14/02/2002	0.261612731337495	-0.250133592764043	0.751481433176837	-0.237491664970203	-2593291.37859336	3042322.54063317	17987-5	ars	TRUE
4003	17987	15/02/2002	0.165007937596646	0.494573562102975	-0.364248188463776	-0.266404845736334	-2597789.64616112	3030036.85857743	17987-5	ars	TRUE
4005	17987	15/02/2002	0.261588923622382	-0.474612301134866	2.48891496157531	0.269672868030717	-2607917.75998124	3067326.8235988	17987-5	ars	TRUE
4006	17987	15/02/2002	0.26160365059729	-0.667683076564773	2.37685270049404	-0.597963444073057	-2586306.6031486	3067596.40858887	17987-5	ars	TRUE
4008	17987	15/02/2002	0.26152582124315	-0.000343253689418804	2.30248865122356	-0.338714996968073	-2583928.99482075	3055132.6390737	17987-5	ars	TRUE
4009	17987	15/02/2002	0.261592874978546	-0.110132834495458	1.13471847080402	-0.264815136597548	-2589547.6415464	3046733.59773356	17987-5	ars	TRUE
4010	17987	15/02/2002	0.261602818899456	-0.367422663892667	-0.0323730273623015	-0.266407375940233	-2595166.28827204	3038334.55639343	17987-5	ars	TRUE
4012	17987	15/02/2002	0.165034060720145	1.13564477334625	NA	0.242370291302005	-2624404.75281207	2979385.48373225	17987-5	ars	TRUE
4013	17987	15/02/2002	0.341223270261861	1.17715066668774	NA	-0.107157939057091	-2659274.26769571	2968913.66306707	17987-5	ars	TRUE
4014	17987	15/02/2002	0.341230454926697	1.22529133212684	NA	-0.107210185496152	-2660011.36242867	2971092.73315657	17987-5	ars	TRUE
4034	17987	16/02/2002	0.261608792685408	-0.497318374547907	2.37686838250493	-0.231388667015419	-2590294.65668649	3065158.34864869	17987-6	ars	TRUE
4035	17987	16/02/2002	0.261586593025614	-0.387558006499541	2.42925883182267	0.294777077678466	-2600406.00398183	3064245.21097431	17987-6	ars	TRUE
4036	17987	16/02/2002	0.261565986202116	-0.470113694968131	2.40181323964818	0.294769934178135	-2610517.35127718	3063332.07329994	17987-6	ars	TRUE
4037	17987	16/02/2002	0.261567366802011	-0.466445515349017	2.19750104784405	0.247021983464785	-2620615.95589924	3059430.67734642	17987-6	ars	TRUE
4038	17987	16/02/2002	0.261608914411295	-0.38453800503499	1.5169622040075	-0.0335040040786673	-2630701.81784803	3052541.02311375	17987-6	ars	TRUE
4061	17987	17/02/2002	0.425904345572322	-0.857655639978448	1.94557079768973	0.105894608873817	-2682008.19191924	3058969.21024936	17987-7	ars	TRUE
4062	17987	17/02/2002	0.627849038424386	-0.540745353583024	1.26912011781059	-0.293789168502741	-2714834.89977521	3048991.87312054	17987-7	ars	TRUE
4073	17987	18/02/2002	0.341265709301309	1.22640521406563	NA	-0.398031477526444	-2674881.03035811	2974512.69556802	17987-7	ars	TRUE
4074	17987	18/02/2002	0.341205361662983	1.17827567083535	NA	0.0623480201041928	-2674729.31323749	2963706.09766534	17987-7	ars	TRUE
4075	17987	18/02/2002	0.251284056415585	1.09194126698581	NA	0.0622970451253137	-2674577.59611687	2952899.49976265	17987-7	ars	TRUE
4076	17987	18/02/2002	0.251294559919149	0.895472900876705	NA	0.0623747676043675	-2674775.34207104	2949268.80140181	17987-7	ars	TRUE
4077	17987	18/02/2002	0.251238082082257	1.09340035328877	NA	0.0623908014577252	-2675322.55110001	2952814.00258282	17987-7	ars	TRUE
4078	17987	18/02/2002	0.341190794868852	1.13415710891787	NA	0.0623885667191722	-2675869.76012897	2956359.20376383	17987-7	ars	TRUE
4079	17987	18/02/2002	0.341282447586689	1.14295102754891	NA	0.0622991340645726	-2676416.96915794	2959904.40494483	17987-7	ars	TRUE
4080	17987	18/02/2002	0.341240653187284	1.21706897870309	NA	0.0623513651271022	-2676964.17818691	2963449.60612584	17987-7	ars	TRUE
4081	17987	18/02/2002	0.34123654376675	1.2395134521125	NA	-0.397969269694932	-2677511.38721588	2966994.80730684	17987-7	ars	TRUE
4082	17987	18/02/2002	0.341259221614679	1.18583070409923	NA	-0.397989857445293	-2679680.62531953	2969999.42965448	17987-7	ars	TRUE
4083	17987	18/02/2002	0.341204986080635	1.14601259399523	NA	-0.398049393092314	-2683471.89249787	2972463.47316873	17987-7	ars	TRUE
4084	17987	18/02/2002	0.341244496126954	1.16754586820782	NA	0.170847599508803	-2667764.56731673	2961885.26752158	17987-7	ars	TRUE
4085	17987	18/02/2002	0.251226090097138	1.03984975775873	NA	0.0623317077320672	-2677114.72063651	2950229.96518326	17987-7	ars	TRUE
4086	17987	18/02/2002	0.251240804244172	1.1022004271511	NA	0.0623677426811212	-2676997.7120184	2953119.37896353	17987-7	ars	TRUE
4110	17987	19/02/2002	0.551550068646999	0.464031857039872	NA	0.099217519094677	-2716534.31840471	2980750.49310677	17987-8	ars	TRUE
4121	17987	20/02/2002	0.341234113089615	1.17746072835487	NA	-0.369246421740488	-2655136.82927239	2968406.1865243	17987-8	ars	TRUE
4122	17987	20/02/2002	0.341187032472124	1.17753560847118	NA	-0.3692139217899	-2655117.44921636	2968328.91889331	17987-8	ars	TRUE
4123	17987	20/02/2002	0.341195970646353	1.17886992555522	NA	-0.369203137768577	-2655098.06916033	2968251.65126231	17987-8	ars	TRUE
4124	17987	20/02/2002	0.341274969080734	1.17890691790835	NA	-0.36920897953569	-2655078.68910429	2968174.38363132	17987-8	ars	TRUE
4125	17987	20/02/2002	0.341211676066919	1.17884104954605	NA	-0.369256290800828	-2655059.30904826	2968097.11600033	17987-8	ars	TRUE
4126	17987	20/02/2002	0.341272796731713	1.17886317749622	NA	-0.369263373654713	-2655039.92899223	2968019.84836933	17987-8	ars	TRUE
4127	17987	20/02/2002	0.341279713381586	1.17884560775585	NA	-0.369266534499526	-2655020.5489362	2967942.58073834	17987-8	ars	TRUE
4128	17987	20/02/2002	0.341209410283869	0.713728452964277	NA	0.0347266081141271	-2659368.62142766	2957232.58756652	17987-8	ars	TRUE
4129	17987	20/02/2002	0.251286903123129	-0.0505214102710696	NA	0.990626017933503	-2668084.14646663	2935889.86885387	17987-8	ars	TRUE
4130	17987	20/02/2002	0.341227136278633	1.15638291537954	NA	0.254239312456727	-2668390.42221433	2962715.789176	17987-8	ars	TRUE
4131	17987	20/02/2002	0.341185956702629	1.21704549176967	NA	0.129706195712022	-2676886.79938885	2963868.36566834	17987-8	ars	TRUE
4132	17987	20/02/2002	0.341182878231435	1.12505281979381	NA	0.129707955046303	-2684521.10605722	2957240.97115799	17987-8	ars	TRUE
4133	17987	20/02/2002	0.341219287022009	1.10830016603986	NA	-0.217537152635072	-2700558.26856675	2970807.77057593	17987-8	ars	TRUE
4134	17987	20/02/2002	0.34124808787237	0.178837357126359	NA	0.0287972387976386	-2700846.57808116	3000752.3628927	17987-8	ars	TRUE
4145	17987	21/02/2002	0.169206563553469	1.08470409784904	NA	-0.560440404479814	-2687252.8283336	2987268.15179121	17987-8	ars	TRUE
4146	17987	21/02/2002	0.169169811132502	0.697691965052027	NA	-0.445261397190691	-2678815.67339677	2997051.70783487	17987-8	ars	TRUE
4169	17987	22/02/2002	0.00690258743586193	1.07790512162723	NA	-0.648213019692981	-2635461.92832921	3006120.7892827	17987-9	ars	TRUE
4190	17988	03/02/2002	0.610581719382683	-0.202408552579081	1.87256554645354	-0.257002475722501	-2475181.4364505	3166908.85813199	17988-1	ars	TRUE
4191	17988	03/02/2002	0.610631922407628	-0.193847460775304	1.83584893879407	-0.257021309533151	-2469341.12154936	3165042.30703897	17988-1	ars	TRUE
4192	17988	03/02/2002	0.610630297656211	-0.0166918202370916	1.60327034945706	-0.139310986185312	-2461882.88998765	3164355.80892381	17988-1	ars	TRUE
4193	17988	03/02/2002	0.610561069088446	0.526335929499331	1.77051659234538	-0.139281168075586	-2454823.71073483	3158985.11004018	17988-1	ars	TRUE
4202	17988	21/02/2002	-0.11622167689314	1.08320003273979	0.427386777349445	-0.0402809195520265	-2413771.64098619	3163556.30470039	17988-10	ars	TRUE
4203	17988	21/02/2002	-0.116176632811552	1.16927784139847	0.739163968834017	-0.193953533322051	-2402833.85785698	3171707.63650273	17988-10	ars	TRUE
4204	17988	21/02/2002	-0.116261267446404	1.11364128973279	0.813039620391516	-0.633816809126561	-2395112.19645057	3179229.30127789	17988-10	ars	TRUE
4217	17988	22/02/2002	-0.139864428362405	1.16444028364752	-0.0467872980923572	-0.0211678376873052	-2241861.57015051	3155817.02070349	17988-10	ars	TRUE
4218	17988	22/02/2002	-0.139880830958827	1.08119119296655	-0.110114476061848	-0.15952558843592	-2235168.8558968	3137102.27582525	17988-10	ars	TRUE
4219	17988	22/02/2002	-0.212868112987857	1.16105686086704	-0.0795323214542202	-0.617812167797565	-2215677.4436409	3128507.31513163	17988-10	ars	TRUE
4220	17988	22/02/2002	-0.212915023191943	1.1541997137823	0.484105123376159	-0.598676508560705	-2199444.83163316	3141046.72547509	17988-10	ars	TRUE
4221	17988	22/02/2002	-0.212921809306782	1.16476194675278	-0.541598849447816	-0.568614150863337	-2199269.71787574	3164600.72267098	17988-10	ars	TRUE
4222	17988	22/02/2002	-0.212874163011596	1.14910362714891	-0.637732716820716	-0.568639214455929	-2197769.08563911	3170209.74151923	17988-10	ars	TRUE
4223	17988	22/02/2002	-0.212886160032818	1.17418249034229	0.0329743141200626	-0.350809219175525	-2194942.93492327	3157873.78201982	17988-10	ars	TRUE
4224	17988	22/02/2002	-0.212931066235639	1.17811544366946	0.0212428707518079	-0.241859195178116	-2213754.33676994	3142937.9593677	17988-10	ars	TRUE
4225	17988	22/02/2002	-0.212873330893968	1.17805330645736	-0.209101909352213	0.0328623199354753	-2224059.51392287	3138909.27082979	17988-10	ars	TRUE
4226	17988	22/02/2002	-0.212932392490859	1.17525498843139	-0.197168812176878	0.032914644792782	-2225858.46638206	3145787.71640611	17988-10	ars	TRUE
4227	17988	22/02/2002	-0.212848631638865	1.18392939607868	-0.106490343988365	-0.241850026380012	-2220767.79155379	3145571.30200927	17988-10	ars	TRUE
4228	17988	22/02/2002	-0.212865657710162	1.18389235807666	-0.0904723622388952	-0.241916580448157	-2214519.54723911	3150094.02746336	17988-10	ars	TRUE
4266	17988	24/02/2002	-1.18345836852912	-0.746898798013504	-0.242360860753749	0.756750557897001	-2376540.70960762	2277445.57418054	17988-10	ars	TRUE
4267	17988	24/02/2002	-1.18348825470579	0.836447373343111	NA	0.2966990580876	-2369989.05535648	2256145.67231324	17988-10	ars	TRUE
4268	17988	24/02/2002	-1.32353075695211	1.19749174551603	NA	-0.342692460048244	-2360270.65744074	2232699.40876	17988-10	ars	TRUE
4269	17988	24/02/2002	-1.3320801383357	1.22199921044072	NA	-0.0436454998736973	-2368474.65213792	2232015.65183831	17988-10	ars	TRUE
4270	17988	24/02/2002	-1.33202378539024	1.17672354195982	NA	-0.0436296884362124	-2373939.44696607	2234921.29584599	17988-10	ars	TRUE
4271	17988	24/02/2002	-1.18348065668127	1.11005517313354	NA	-0.0437205518750944	-2379404.24179421	2237826.93985368	17988-10	ars	TRUE
4272	17988	24/02/2002	-1.18344714962693	0.960065424857153	NA	0.16316170433821	-2384869.03662236	2240732.58386136	17988-10	ars	TRUE
4273	17988	24/02/2002	-1.33198389350057	0.95880097099561	NA	-0.574024045535951	-2393380.08090733	2218623.14326097	17988-10	ars	TRUE
4274	17988	24/02/2002	-1.3234806655731	1.17998051474783	NA	-1.22498510240884	-2363406.96414624	2225293.68079541	17988-10	ars	TRUE
4275	17988	24/02/2002	-1.18341006795475	1.1030433951289	NA	-0.043627152465098	-2371267.54789227	2244906.26740474	17988-10	ars	TRUE
4276	17988	24/02/2002	-1.18346737011128	0.764093949297216	NA	-0.043691992214858	-2375383.54258751	2247520.74413077	17988-10	ars	TRUE
4288	17988	25/02/2002	-1.32357236996888	1.21313334051122	NA	-0.356401365994171	-2361831.84144366	2232146.27790795	17988-10	ars	TRUE
4289	17988	25/02/2002	-1.19925478749284	0.885068726452282	NA	-0.356448570379566	-2365176.51577106	2242971.81132094	17988-10	ars	TRUE
4290	17988	25/02/2002	-1.18339540441455	1.12387097192177	NA	-0.0374790942492671	-2373888.35378426	2238995.65001298	17988-10	ars	TRUE
4291	17988	25/02/2002	-1.18343220242538	1.16162927356808	NA	-0.0375416233257632	-2374544.25846224	2235674.80489758	17988-10	ars	TRUE
4292	17988	25/02/2002	-1.33202897917118	1.180576576215	NA	-0.0375403549748016	-2375200.16314022	2232353.95978219	17988-10	ars	TRUE
4293	17988	25/02/2002	-1.33207470468361	1.19205435020174	NA	-0.507405593471262	-2375856.06781821	2229033.11466679	17988-10	ars	TRUE
4294	17988	25/02/2002	-1.33200048187577	1.15831855872063	NA	-0.507319408618039	-2376511.97249619	2225712.2695514	17988-10	ars	TRUE
4295	17988	25/02/2002	-1.33199137886911	1.19004853547367	NA	-0.507337070485423	-2374054.77051744	2227959.31048704	17988-10	ars	TRUE
4296	17988	25/02/2002	-1.18346575469639	1.17242371523976	NA	-0.0375232316140327	-2368484.46188196	2235774.23747374	17988-10	ars	TRUE
4297	17988	25/02/2002	-1.33201827450571	1.18957953542129	NA	-0.0374867587247639	-2374861.627748	2232351.23176669	17988-10	ars	TRUE
4298	17988	25/02/2002	-1.33207682159657	0.621691043777718	NA	-0.454356310698898	-2396775.80668351	2221615.37414662	17988-10	ars	TRUE
4299	17988	25/02/2002	-1.18346455219869	0.487879218458024	NA	0.161428462189775	-2382412.09961734	2245581.17533367	17988-10	ars	TRUE
4300	17988	25/02/2002	-1.18342763083129	-0.264554911590377	NA	0.260036979837209	-2375104.17851361	2259173.39348494	17988-10	ars	TRUE
4337	17988	27/02/2002	-1.18348439453409	-0.233846224337175	NA	0.181493762329893	-2374334.94813952	2268250.3164601	17988-10	ars	TRUE
4338	17988	27/02/2002	-1.18343674706064	-0.158574918439741	NA	0.181432800761561	-2373044.17829452	2259857.28937959	17988-10	ars	TRUE
4339	17988	27/02/2002	-1.18346941355154	0.85559427935041	NA	0.181465773169321	-2371753.40844952	2251464.26229909	17988-10	ars	TRUE
4340	17988	27/02/2002	-1.1834515415145	-0.492033020378321	NA	0.181442497002773	-2377880.39929955	2258277.57987559	17988-10	ars	TRUE
4360	17988	28/02/2002	0.057910032944586	1.15499587032806	0.188779373760735	0.112920274675127	-2334643.69938921	3198780.24713789	17988-11	ars	TRUE
4364	17988	28/02/2002	0.0323362794978401	1.102514135351	-0.0778556424527021	-0.463295088253011	-2348140.5884888	3190186.63030698	17988-11	ars	TRUE
4365	17988	28/02/2002	0.0323769075570485	1.12436363816939	-0.0618774925937648	-0.540408433700994	-2357847.48754205	3181451.72682744	17988-11	ars	TRUE
4366	17988	28/02/2002	0.0587287038156597	1.12987273562302	0.194642831695272	-0.751794407608823	-2367667.25172828	3174579.33175001	17988-11	ars	TRUE
4367	17988	28/02/2002	0.0587337592522215	1.09942741006655	-0.0953269242693099	-0.826230701892316	-2374636.69017959	3172200.91965371	17988-11	ars	TRUE
4368	17988	28/02/2002	0.0587044382485395	1.10235279737677	-0.264066367050162	-0.826259474408725	-2378755.802896	3174316.49053857	17988-11	ars	TRUE
4389	17988	01/03/2002	0.614974034495531	-0.709335934677463	NA	1.19115815370232	-2716320.70233869	2839092.35866725	17988-12	ars	TRUE
4392	17988	01/03/2002	0.61495719191527	-0.680933659826156	NA	0.906934101809027	-2713312.98023715	2852647.04143404	17988-12	ars	TRUE
4393	17988	01/03/2002	0.378758503869981	-0.525281787219649	-0.819165093193481	0.632913664985867	-2694006.23895323	2866819.22946418	17988-12	ars	TRUE
4394	17988	01/03/2002	0.378787061440422	-0.589096254562192	NA	1.11258426393758	-2692516.37100881	2823454.14323908	17988-12	ars	TRUE
4396	17988	01/03/2002	0.614998570499262	-0.721938970766257	NA	1.19119279801524	-2714801.2137943	2839339.83379729	17988-12	ars	TRUE
4408	17988	02/03/2002	0.25522171652479	1.10125138672623	-0.496011680324216	-0.460242838093563	-2628791.94880971	2994861.40135661	17988-12	ars	TRUE
4415	17988	02/03/2002	0.0587117165012585	1.23865381741455	NA	-0.147198068771103	-2404395.07014926	3138902.37395301	17988-13	ars	TRUE
4418	17988	02/03/2002	0.0586655868013224	1.14807329681012	-0.318847290381499	-0.796939815417775	-2384866.62410839	3171405.59565643	17988-13	ars	TRUE
4419	17988	02/03/2002	0.0587055151084272	1.15964357490439	NA	-0.147184066480293	-2395964.47174361	3147659.45711306	17988-13	ars	TRUE
4420	17988	02/03/2002	0.0587171895982998	1.14761890791078	-0.118693287429944	-0.519686670001337	-2418101.99656704	3173752.92730265	17988-13	ars	TRUE
4433	17988	03/03/2002	0.0586666996082125	1.16430396405996	-0.140337043690969	-0.882327158993667	-2384284.03849894	3165431.30193165	17988-14	ars	TRUE
4434	17988	03/03/2002	0.0587188386266653	1.15730910106826	-0.31892385044502	-0.882257753776408	-2385639.46421607	3167921.05115746	17988-14	ars	TRUE
4435	17988	03/03/2002	0.058756707082649	1.11059324699398	-0.0704814725232751	-0.882247151706622	-2391910.69671597	3176517.1662061	17988-14	ars	TRUE
4436	17988	03/03/2002	0.0587122156418694	1.01144084400302	0.196889277056985	-0.869991557444555	-2403097.73599865	3191219.64707757	17988-14	ars	TRUE
4437	17988	03/03/2002	0.0587094257767379	1.10878855763138	-0.0704632180908902	-0.598050158046885	-2392318.18637907	3178594.20234805	17988-14	ars	TRUE
4438	17988	03/03/2002	0.0586670736375565	1.09720189609541	-0.264051357642859	-1.12119262644895	-2378126.81632856	3176696.82634684	17988-14	ars	TRUE
4439	17988	03/03/2002	0.0323311069744729	1.10225151773956	-0.0618494334147549	-0.707403342257469	-2360523.62584711	3185527.51907394	17988-14	ars	TRUE
4440	17988	03/03/2002	0.0323909586577999	1.12370168029693	0.228572636983879	-1.03977126404932	-2359052.69335554	3172647.94860318	17988-14	ars	TRUE
4441	17988	03/03/2002	0.0586757595811106	1.09744252444518	-0.0953319606652378	-1.12113333064248	-2377207.09221667	3170981.04274392	17988-14	ars	TRUE
4442	17988	03/03/2002	0.0587370955755303	1.09613056207167	-0.134029538952861	-0.520587562087223	-2375210.33100679	3183573.1275381	17988-14	ars	TRUE
4443	17988	03/03/2002	0.0867845391210682	0.721283623471733	0.0858526326913236	0.396682593798095	-2392187.45075378	3201336.24747938	17988-14	ars	TRUE
4444	17988	03/03/2002	0.0867995527836309	0.568096142488991	-0.417660560970891	0.606469544463715	-2404832.20137593	3211525.76253887	17988-14	ars	TRUE
4480	17988	05/03/2002	-1.19594542704884	1.15133008414627	NA	-0.24100114455951	-2380801.01535698	2233376.24943682	17988-15	ars	TRUE
4481	17988	05/03/2002	-1.05796459245521	1.12109973789622	NA	-0.583011172489272	-2365660.04072175	2236235.55877125	17988-15	ars	TRUE
4482	17988	05/03/2002	-1.05803192847047	1.13308105815231	NA	-0.583037334438818	-2359535.74574519	2243543.06738082	17988-15	ars	TRUE
4483	17988	05/03/2002	-1.05799313891076	1.1824385775532	NA	-0.25546197939432	-2362428.1304273	2255298.77526553	17988-15	ars	TRUE
4484	17988	05/03/2002	-1.05799880210492	0.922462324256119	NA	-0.583004670778415	-2363651.21359713	2242541.59408647	17988-15	ars	TRUE
4485	17988	05/03/2002	-1.05801728437776	1.14316475015516	NA	-0.583000481192404	-2366802.67756772	2235433.01764998	17988-15	ars	TRUE
4486	17988	05/03/2002	-1.1960171183829	1.19536881696293	NA	-0.355813758443991	-2371882.52233907	2233973.04595605	17988-15	ars	TRUE
4487	17988	05/03/2002	-1.19596939758295	1.19973588714988	NA	-0.355778086402683	-2373585.6694039	2232560.07005043	17988-15	ars	TRUE
4488	17988	05/03/2002	-1.19598232428923	1.21339067636134	NA	-0.885141317198125	-2371912.1187622	2231194.08993313	17988-15	ars	TRUE
4489	17988	05/03/2002	-1.19601492482263	1.20767979717609	NA	-0.3557237282966	-2372621.23176617	2232641.78568702	17988-15	ars	TRUE
4490	17988	05/03/2002	-1.19602057227849	1.19971463087881	NA	-0.355735053489471	-2373738.69623273	2231663.15909592	17988-15	ars	TRUE
4491	17988	05/03/2002	-1.03342451481814	0.77628194474135	NA	-0.241033025844643	-2382704.38688533	2244248.06219003	17988-15	ars	TRUE
4492	17988	05/03/2002	-1.19595098132617	1.14322172409659	NA	-0.885149117757824	-2378954.89926147	2219420.68772758	17988-15	ars	TRUE
4504	17988	06/03/2002	-1.19603049987089	1.18563937539338	NA	-0.921369343336292	-2380336.94141262	2227500.67893056	17988-15	ars	TRUE
4505	17988	06/03/2002	-1.19596217698881	1.16359910200801	NA	-0.921347129977418	-2377421.59991293	2225749.66336345	17988-15	ars	TRUE
4506	17988	06/03/2002	-1.1960079874096	1.15055853078158	NA	-0.921310561371564	-2374506.25841323	2223998.64779633	17988-15	ars	TRUE
4507	17988	06/03/2002	-1.19596278728359	1.1477708593672	NA	-0.921373208003228	-2371590.91691354	2222247.63222921	17988-15	ars	TRUE
4508	17988	06/03/2002	-1.19598573849551	1.16195691262937	NA	-0.921355886843701	-2374200.39827989	2225030.82632029	17988-15	ars	TRUE
4509	17988	06/03/2002	-1.19600666918473	1.18146850699974	NA	-0.921295354542525	-2376809.87964625	2227814.02041136	17988-15	ars	TRUE
4510	17988	06/03/2002	-1.19604342878631	1.18685944084247	NA	-0.921319639173772	-2379419.3610126	2230597.21450243	17988-15	ars	TRUE
4511	17988	06/03/2002	-1.19595392745475	1.19144741222515	NA	-0.921370084252993	-2380255.36583481	2228947.5170079	17988-15	ars	TRUE
4512	17988	06/03/2002	-1.19600439966384	1.18254831987672	NA	-0.565842853844092	-2381091.37065702	2227297.81951336	17988-15	ars	TRUE
4513	17988	06/03/2002	-1.19594713415667	1.18772978825754	NA	-0.565855107089408	-2380838.15506443	2227715.53973817	17988-15	ars	TRUE
4514	17988	06/03/2002	-1.19604065853604	1.18683372586401	NA	-0.921313171124149	-2379495.71905704	2230200.67768232	17988-15	ars	TRUE
4515	17988	06/03/2002	-1.0334034061755	0.898403472894493	NA	-0.307734635175365	-2385484.0981762	2241607.77904941	17988-15	ars	TRUE
4516	17988	06/03/2002	-1.03343223378636	0.895621869585733	NA	-0.230961162359859	-2396351.53074255	2244977.79169101	17988-15	ars	TRUE
4528	17988	07/03/2002	-1.19650205068843	1.18345644936444	NA	-0.655044859790376	-2349532.95487273	2237680.60820278	17988-15	ars	TRUE
4529	17988	07/03/2002	-1.19655479099782	0.814888426543808	NA	-0.487847946669873	-2358193.06089008	2236967.12197754	17988-15	ars	TRUE
4530	17988	07/03/2002	-1.1964981618218	1.14315980217089	NA	-0.487880147044513	-2366853.16690744	2236253.6357523	17988-15	ars	TRUE
4531	17988	07/03/2002	-1.13914410651409	1.10631268350536	NA	-0.403901593348723	-2370597.62580203	2239286.77198895	17988-15	ars	TRUE
4532	17988	07/03/2002	-1.13919136585809	1.1446992841581	NA	-0.403900486758853	-2369426.43757385	2246066.53068749	17988-15	ars	TRUE
4533	17988	07/03/2002	-1.19648611909129	1.12904596776675	NA	-0.487844658780018	-2366747.69093635	2244742.09604907	17988-15	ars	TRUE
4534	17988	07/03/2002	-1.19655069852882	1.04128180683124	NA	-0.48793485446697	-2364068.94429885	2243417.66141066	17988-15	ars	TRUE
4535	17988	07/03/2002	-1.13919158728778	1.16573549933913	NA	-0.403856444951998	-2372146.35183548	2237062.56303713	17988-15	ars	TRUE
4536	17988	07/03/2002	-1.32940111149642	1.166824867981	NA	-0.403871639279266	-2375712.98907709	2233168.05639588	17988-15	ars	TRUE
4537	17988	07/03/2002	-1.32938286866161	1.18957866364606	NA	-0.403855148595934	-2374768.85602368	2231734.14148691	17988-15	ars	TRUE
4538	17988	07/03/2002	-1.3293769768564	0.966197196794622	NA	-0.622558653758875	-2388103.95320051	2229671.88628906	17988-15	ars	TRUE
4539	17988	07/03/2002	-1.13915809656588	0.807405397201125	NA	-0.328124486733726	-2393250.27994288	2243720.03287952	17988-15	ars	TRUE
4540	17988	07/03/2002	-1.13916205399284	0.763356940900759	NA	-0.380145093528479	-2390266.36099545	2241706.53554209	17988-15	ars	TRUE
4553	17988	08/03/2002	-1.13913084556958	0.775462162554086	NA	-0.415161683864575	-2400640.07121442	2248173.68303631	17988-15	ars	TRUE
4554	17988	08/03/2002	-1.13918734100157	0.898333035349396	NA	-0.432819678741972	-2385909.90933017	2241482.98195973	17988-15	ars	TRUE
4555	17988	08/03/2002	-1.32938142475988	1.1635524606914	NA	-1.17126552995947	-2368259.60925627	2224683.16784786	17988-15	ars	TRUE
4557	17988	08/03/2002	-1.3294144040551	1.13670086473463	NA	-0.958001497103906	-2368684.92959346	2219404.36577489	17988-15	ars	TRUE
4558	17988	08/03/2002	-1.32940753367792	1.18671785057768	NA	-0.957982435086512	-2377919.37986394	2229794.59132595	17988-15	ars	TRUE
4559	17988	08/03/2002	-1.32942323297991	1.19202699953956	NA	-0.958001225383303	-2375392.52180413	2228944.91735392	17988-15	ars	TRUE
4560	17988	08/03/2002	-1.13916672375322	0.770874890797266	NA	-0.398929889350103	-2379380.93197574	2244908.85875093	17988-15	ars	TRUE
4564	17988	08/03/2002	-0.825105481239899	0.493191068889434	-0.72960816215556	0.073619481195705	-2386146.84792647	2404188.06492384	17988-15	ars	TRUE
4587	17988	09/03/2002	0.0828300352340575	1.15751903365955	NA	-0.763255512600554	-2396282.9506208	3049716.40488044	17988-15	ars	TRUE
4600	17988	10/03/2002	0.206336972276074	1.16529486519512	0.517063320438671	-0.401847341082141	-2440713.85880884	3155707.78055746	17988-16	ars	TRUE
4602	17988	10/03/2002	0.151621255662842	1.10397762796931	0.505963385593935	-1.05012796039277	-2412252.1773952	3164315.34846216	17988-16	ars	TRUE
4603	17988	10/03/2002	0.151666463825331	1.15425024404768	0.86207452174465	-1.06360697372164	-2399243.68823682	3167485.64206464	17988-16	ars	TRUE
4604	17988	10/03/2002	0.15162846523129	1.16934716821948	NA	-1.05671005120511	-2387089.42077714	3164211.20983053	17988-16	ars	TRUE
4605	17988	10/03/2002	0.151572842529966	1.16201569889994	NA	-1.25100936375963	-2391352.89423245	3155535.7269106	17988-16	ars	TRUE
4612	17988	10/03/2002	0.151609943138496	1.16223456176951	0.767834879785726	-1.06354508104375	-2401387.54477051	3165202.25510644	17988-17	ars	TRUE
4625	17988	11/03/2002	0.151653972286163	1.10361718045317	NA	-1.00215184959052	-2370669.62522541	3186296.51897555	17988-17	ars	TRUE
4626	17988	11/03/2002	0.151654118084037	1.1091662230894	-0.175190867150735	-1.00208799410276	-2380394.94979157	3180701.76801841	17988-17	ars	TRUE
4627	17988	11/03/2002	0.151642366320957	1.1520938982713	NA	-1.09760804890401	-2389122.82874411	3168004.86896259	17988-17	ars	TRUE
4633	17988	11/03/2002	0.0978292332650164	1.24454554364842	NA	-0.841028108678597	-2350404.8989619	3160211.27870245	17988-18	ars	TRUE
4634	17988	11/03/2002	0.151663641226958	1.1295420883777	0.462358157393262	-1.00207727194198	-2371876.43813125	3193967.24944555	17988-18	ars	TRUE
4635	17988	11/03/2002	0.157175910000617	1.0322597643847	0.0488727232426285	-0.105983482985428	-2356081.41976302	3198281.45611907	17988-18	ars	TRUE
4636	17988	11/03/2002	0.0978070856235457	1.11236469559943	0.251618932984792	-0.700477091737051	-2345228.43675457	3193563.15510938	17988-18	ars	TRUE
4637	17988	11/03/2002	0.0978877815776739	1.17013970385896	0.252667717652884	-0.324367593167554	-2338665.41092933	3168382.26855446	17988-18	ars	TRUE
4649	17988	12/03/2002	0.0978857301705984	1.23090379364208	NA	-1.29703191006854	-2358719.6092129	3158700.97247361	17988-18	ars	TRUE
4650	17988	12/03/2002	0.151644924415523	1.1760847409842	NA	-1.55928052772305	-2375324.61373901	3156903.22067139	17988-18	ars	TRUE
4657	17988	12/03/2002	0.0978948912815193	1.12592446376681	0.764117843680766	-0.776816201558444	-2354133.42208285	3179894.20576483	17988-19	ars	TRUE
4658	17988	12/03/2002	0.097802728989022	1.31451694067529	NA	-0.903009805909486	-2349494.37333026	3157720.85895707	17988-19	ars	TRUE
4659	17988	12/03/2002	0.0978461590703811	1.32798339317054	NA	-0.773741766830552	-2343229.20480071	3146118.57433512	17988-19	ars	TRUE
4660	17988	12/03/2002	0.097835532812495	1.23834735852323	0.0406011023830247	-0.248614009017014	-2327955.68662642	3154564.25345406	17988-19	ars	TRUE
4673	17988	13/03/2002	0.0978186220007252	1.17758294431228	-0.0753159776497678	0.000842857357580285	-2311766.29646426	3168544.81001525	17988-19	ars	TRUE
4674	17988	13/03/2002	0.0978749894627372	1.14165595959198	0.0375452613188432	0.000837850373587642	-2315650.63977688	3170432.53485224	17988-19	ars	TRUE
4675	17988	13/03/2002	0.0978020638752963	1.08781987305456	0.194713934595285	-0.157447076767646	-2331633.08212491	3170773.91019348	17988-19	ars	TRUE
4676	17988	13/03/2002	0.0978137760962827	1.14489680729213	0.567966901720986	-0.984119040693748	-2347615.52447294	3171115.28553471	17988-19	ars	TRUE
4677	17988	13/03/2002	0.0978135411984755	1.14219146419559	0.567929351774319	-0.984116921637868	-2350339.95059027	3171204.53977558	17988-19	ars	TRUE
4678	17988	13/03/2002	0.0978637269697852	1.13754617781465	0.787367184142358	-0.984107479763925	-2353064.3767076	3171293.79401646	17988-19	ars	TRUE
4681	17988	13/03/2002	0.151597222979055	1.15093977444586	0.781764666403811	-0.576029138349734	-2418639.44898662	3139760.36491708	17988-19	ars	TRUE
4696	17988	03/02/2002	0.729513764696527	-0.705537681890031	2.9328739461287	-0.512959237064026	-2482504.55495572	3210479.81630043	17988-2	ars	TRUE
4697	17988	03/02/2002	0.729525889491249	0.0247230741970142	2.43582101746215	-1.41473465908643	-2478355.80234921	3231497.80626905	17988-2	ars	TRUE
4698	17988	03/02/2002	0.729490279651206	0.0253486521962086	1.62683247547416	0.0651139372474158	-2477612.67436187	3262596.74549824	17988-2	ars	TRUE
4736	17988	05/02/2002	-1.09974404463845	-1.05308064547028	NA	-0.420101771953315	-2336741.92434575	2302359.04581971	17988-2	ars	TRUE
4737	17988	05/02/2002	-1.09975747763701	1.17805584751577	NA	-1.05946740422241	-2331613.15389071	2280595.48639273	17988-2	ars	TRUE
4738	17988	05/02/2002	-1.09971294081053	1.19695085223413	NA	-1.0369345444554	-2334777.68639884	2277201.36592513	17988-2	ars	TRUE
4739	17988	05/02/2002	-1.09973259058576	1.18529598254758	NA	-1.03699917707916	-2335263.49945957	2276820.53652522	17988-2	ars	TRUE
4740	17988	05/02/2002	-1.09976743798752	1.17900145112186	NA	-1.03699585620162	-2333070.59307291	2279452.998193	17988-2	ars	TRUE
4741	17988	05/02/2002	-1.09971509965935	1.17896316491991	NA	-1.03692877448099	-2333860.17965962	2279453.81088449	17988-2	ars	TRUE
4742	17988	05/02/2002	-1.09976950830864	1.14424313357719	NA	-1.03693013860911	-2337632.2592197	2276822.97459969	17988-2	ars	TRUE
4743	17988	05/02/2002	-1.0997615818226	0.519083426721539	NA	-0.938013045733733	-2349667.11743524	2279066.11939364	17988-2	ars	TRUE
4744	17988	05/02/2002	-1.09975397334127	0.0419927195109857	NA	-0.937964541012453	-2352302.33145975	2282484.15399609	17988-2	ars	TRUE
4745	17988	05/02/2002	-1.09971497107039	-0.0943409853836414	NA	-0.938012789615717	-2345537.90129325	2287077.07840706	17988-2	ars	TRUE
4746	17988	05/02/2002	-1.09975485412439	-0.090086341719188	NA	-0.752592732291369	-2358647.56087692	2276730.65280771	17988-2	ars	TRUE
4757	17988	06/02/2002	-1.09980552724369	0.799185170075681	NA	-1.46353672630043	-2364774.19984891	2239854.89848981	17988-2	ars	TRUE
4758	17988	06/02/2002	-1.09972307062715	0.922441471069953	NA	-1.46353074734018	-2362895.91390763	2242356.98648837	17988-2	ars	TRUE
4759	17988	06/02/2002	-1.09973430222429	1.20374196853422	NA	-1.33117236182353	-2353440.33508113	2259234.78958285	17988-2	ars	TRUE
4786	17988	14/03/2002	-0.202066807810072	1.1263469648089	0.12075907792302	-0.242869688069722	-2323977.1891524	3172035.04698702	17988-20	ars	TRUE
4787	17988	14/03/2002	-0.202055445640179	1.14262363743192	-0.0476500189666637	-0.0833835610201862	-2310537.06370177	3176606.10506945	17988-20	ars	TRUE
4788	17988	14/03/2002	-0.202013538153045	1.11852967716118	-0.0808056510546892	-0.436703295729704	-2310552.74073641	3180436.47556124	17988-20	ars	TRUE
4789	17988	14/03/2002	-0.202100118508464	1.12520113254737	-0.0964700854134714	-0.434770316332479	-2301059.01176826	3173578.44048152	17988-20	ars	TRUE
4790	17988	14/03/2002	-0.243383316497212	1.16629848307118	NA	-1.30737610660611	-2291565.28280011	3166720.40540179	17988-20	ars	TRUE
4791	17988	14/03/2002	-0.243338339617486	1.14901393450876	NA	-1.30737054107086	-2290714.54600596	3161249.83987883	17988-20	ars	TRUE
4792	17988	14/03/2002	-0.243341153756865	1.23797005020155	NA	-0.327363540072157	-2289863.8092118	3155779.27435587	17988-20	ars	TRUE
4795	17988	14/03/2002	-0.445475310731759	0.327061505159089	NA	0.808699282306139	-2157503.94690135	3186708.3342925	17988-20	ars	TRUE
4796	17988	14/03/2002	-0.445496720165606	-0.857112352781266	NA	0.117151462850401	-2127640.87433505	3184720.87929877	17988-20	ars	TRUE
4820	17988	15/03/2002	-1.11860378773281	-0.968052103121109	NA	-0.683846630768598	-1833778.76278604	2941240.92555542	17988-20	ars	TRUE
4821	17988	15/03/2002	-1.11867657139297	-0.845732489283165	NA	-0.287429111779226	-1823379.34100069	2947122.9073282	17988-20	ars	TRUE
4844	17988	16/03/2002	-1.3680756684423	0.580091733497437	-1.53316382365972	-1.43547803182191	-1945846.49756426	2607380.49479667	17988-20	ars	TRUE
4845	17988	16/03/2002	-1.36800590522041	0.00324325444371823	-1.63628662619254	-1.3816497375481	-1932314.68333542	2595517.53836276	17988-20	ars	TRUE
4868	17988	17/03/2002	-1.44174891879121	-0.439483150418036	NA	-0.0214795488464442	-2380281.45998621	2258881.72093928	17988-20	ars	TRUE
4869	17988	17/03/2002	-1.4416637150154	0.95503552250474	NA	-0.527653251490512	-2372599.06719884	2244126.09493969	17988-20	ars	TRUE
4882	17988	18/03/2002	-1.65400019262053	1.18968851729512	NA	-0.600182766764785	-2368489.26420464	2234941.74593659	17988-20	ars	TRUE
4883	17988	18/03/2002	-1.51789566340477	0.852533964613236	NA	-0.489149073310754	-2367185.85434729	2239694.2193468	17988-20	ars	TRUE
4884	17988	18/03/2002	-1.51784089082615	0.835938918741143	NA	-0.489150829578958	-2362182.2029955	2241697.68426678	17988-20	ars	TRUE
4885	17988	18/03/2002	-1.51785821156598	1.13860238187001	NA	-0.449972760890595	-2353478.31014926	2240952.14069655	17988-20	ars	TRUE
4886	17988	18/03/2002	-1.65400198093044	1.15501393698362	NA	-0.600184414881968	-2376993.11783026	2233968.7451423	17988-20	ars	TRUE
4887	17988	18/03/2002	-1.65402889091155	1.18899153981426	NA	-0.899490370892487	-2375466.76013148	2230243.69136958	17988-20	ars	TRUE
4888	17988	18/03/2002	-1.44173054214162	1.04003680406378	NA	-0.6001961854922	-2368598.73865874	2238569.34031813	17988-20	ars	TRUE
4889	17988	18/03/2002	-1.51784055097015	1.14110045868522	NA	-0.489149623461509	-2363492.73022774	2245777.1575611	17988-20	ars	TRUE
4890	17988	18/03/2002	-1.51781921440743	1.19923139777019	NA	-0.579531168677306	-2360148.73483848	2251867.14309849	17988-20	ars	TRUE
4891	17988	18/03/2002	-1.44175970782659	1.18101972663494	NA	-0.600197798460919	-2370207.76167952	2247121.35934457	17988-20	ars	TRUE
4892	17988	18/03/2002	-1.69713471891918	1.13097387460761	NA	-0.437280103096571	-2348999.02224644	2216062.9609802	17988-20	ars	TRUE
4893	17988	18/03/2002	-1.4416718574404	1.12243807447236	NA	-0.600214998363947	-2379205.54166571	2238135.5397161	17988-20	ars	TRUE
4906	17988	19/03/2002	-1.44166992494476	-0.94002478169526	NA	0.340316092884158	-2374130.76292667	2282061.73296199	17988-20	ars	TRUE
4930	17988	20/03/2002	-0.162336599110659	1.2385038056065	-0.120477315245924	-1.5173801754998	-2394907.05588128	3142651.33407732	17988-21	ars	TRUE
4931	17988	20/03/2002	-0.162332463242612	1.14240101544256	0.0318268674007428	-1.6443836322495	-2380842.21609163	3163618.10824413	17988-21	ars	TRUE
4936	17988	20/03/2002	-0.16227176217191	1.15461611841102	-0.159657148142334	-1.2052148666782	-2406134.0423045	3150086.63724405	17988-21	ars	TRUE
4940	17988	20/03/2002	-0.130528302596924	1.10331121645707	0.288119280346563	-0.86891868589509	-2363555.1466099	3198946.34929241	17988-22	ars	TRUE
4953	17988	21/03/2002	-0.151149790809466	1.15572450444579	0.0985609577473516	-1.20398363222584	-2298744.46887312	3167669.2284107	17988-22	ars	TRUE
4954	17988	21/03/2002	-0.0980069743297251	1.18750387937219	NA	-1.20404254723577	-2299563.21670585	3163144.17920963	17988-22	ars	TRUE
4955	17988	21/03/2002	-0.0979626201134829	1.25005203768466	NA	-0.887113657447512	-2314757.0963785	3159090.67770427	17988-22	ars	TRUE
4956	17988	21/03/2002	-0.0979632569678549	1.3801117712937	NA	-1.1449017174918	-2344326.10789108	3155508.72389464	17988-22	ars	TRUE
4957	17988	21/03/2002	-0.0979404833320949	1.39455506051353	NA	-1.40723141809068	-2333218.59033787	3151465.05031087	17988-22	ars	TRUE
4958	17988	21/03/2002	-0.151181824324698	1.32063321705635	NA	-1.00680292534979	-2281434.54371889	3146959.65695296	17988-22	ars	TRUE
4964	17988	21/03/2002	-0.339294295045257	-0.673394836608284	NA	0.845956886171424	-2112854.01030257	3146274.59235652	17988-22	ars	TRUE
4988	17988	22/03/2002	-1.36313965124502	-0.93000174309084	NA	0.418220647506002	-2345102.35480482	2394906.90597742	17988-22	ars	TRUE
4989	17988	22/03/2002	-1.36317348114697	-1.59032679073015	NA	0.664957326922964	-2324641.29654498	2385718.72466302	17988-22	ars	TRUE
5002	17988	23/03/2002	-1.49096323621329	0.749046740664361	NA	-1.12121994194336	-2391911.35869278	2240896.48546153	17988-22	ars	TRUE
5003	17988	23/03/2002	-1.49098057164517	0.866917492110187	NA	-0.838692696892305	-2368770.20238253	2243234.86402024	17988-22	ars	TRUE
5004	17988	23/03/2002	-1.56253967899022	1.21860405477873	NA	-0.532265491093073	-2345629.04607228	2245573.24257895	17988-22	ars	TRUE
5005	17988	23/03/2002	-1.76513744157864	1.17328739048287	NA	-0.547667063710648	-2341483.96689673	2233648.44031611	17988-22	ars	TRUE
5006	17988	23/03/2002	-1.76511202124687	1.15173898276425	NA	-0.463951713439158	-2344180.48597353	2227111.63032163	17988-22	ars	TRUE
5007	17988	23/03/2002	-1.76510430466928	1.14236917748328	NA	-0.552920980716364	-2358020.95160152	2218061.80134305	17988-22	ars	TRUE
5008	17988	23/03/2002	-1.70719121648735	1.06961240532419	NA	-0.732720071971503	-2371861.41722951	2209011.97236447	17988-22	ars	TRUE
5009	17988	23/03/2002	-1.49095345074257	0.772119005256182	NA	-0.838690568460289	-2379846.05569261	2244139.82947639	17988-22	ars	TRUE
5010	17988	23/03/2002	-1.49096621876326	0.0117610651228001	NA	-0.504320840957508	-2382860.72609773	2261013.28570849	17988-22	ars	TRUE
5011	17988	23/03/2002	-1.49096824500002	0.919753607480718	NA	-0.838674489338065	-2376788.48811799	2245339.43710812	17988-22	ars	TRUE
5012	17988	23/03/2002	-1.49097608091577	-0.203780716205056	NA	-0.553252422511846	-2368862.09498311	2264311.84323166	17988-22	ars	TRUE
5013	17988	23/03/2002	-1.49100353528324	-0.346300415311742	NA	-0.553324177639874	-2373308.20542181	2264023.428519	17988-22	ars	TRUE
5066	17988	07/02/2002	0.192857078366306	1.1361591940865	-0.121978516778865	-0.865909881106986	-2365127.26536008	3160409.44042064	17988-3	ars	TRUE
5067	17988	07/02/2002	0.192863367533286	1.1413003961955	0.535267567247798	-1.21835429055488	-2344540.4101183	3177008.58968447	17988-3	ars	TRUE
5068	17988	07/02/2002	0.192865752926514	1.13498659424726	0.499952258223042	-1.21836960642763	-2346361.60385415	3178953.82047146	17988-3	ars	TRUE
5069	17988	07/02/2002	0.192800982993304	1.14495455466107	0.525983837178406	-1.21837712211548	-2351723.26969894	3181744.40870944	17988-3	ars	TRUE
5070	17988	07/02/2002	0.192857310180108	1.10221040036685	0.369361376125272	-0.962086209304461	-2360625.40765265	3185380.35439842	17988-3	ars	TRUE
5071	17988	07/02/2002	0.262346635957796	1.09283815880541	0.379330791122029	-1.11918805698513	-2369527.54560637	3189016.30008741	17988-3	ars	TRUE
5072	17988	07/02/2002	0.262349099075504	1.15263915414329	0.448159510851312	-1.11918310254787	-2378429.68356009	3192652.24577639	17988-3	ars	TRUE
5073	17988	07/02/2002	0.26242600019743	1.12659149399736	0.747341838422337	-1.44904372153794	-2390157.27436474	3191452.39582847	17988-3	ars	TRUE
5075	17988	07/02/2002	0.430533693008832	-0.581862422581458	1.75946253630217	-0.124231562787829	-2435755.95167295	3213296.68759148	17988-3	ars	TRUE
5076	17988	07/02/2002	0.430525639738873	-0.475739717635673	2.24980078688365	0.168391894150421	-2452396.17595519	3231593.02878021	17988-3	ars	TRUE
5097	17988	08/02/2002	0.0223088403540739	1.07063551433131	NA	-1.13805991175397	-2221806.19749126	3164001.09544628	17988-4	ars	TRUE
5100	17988	08/02/2002	0.0223110995763989	0.768747008508894	NA	-1.04454853824017	-2194844.76253773	3182083.86393048	17988-4	ars	TRUE
5112	17988	09/02/2002	0.192810203016688	1.24685380937119	NA	-1.19608129025112	-2302103.66544447	3153162.18258446	17988-4	ars	TRUE
5113	17988	09/02/2002	0.192843841017269	1.24599026675017	NA	-0.77029507468539	-2309619.63650243	3158337.0651172	17988-4	ars	TRUE
5114	17988	09/02/2002	0.192803336760726	1.40734611831232	NA	-1.07095065520441	-2323148.97226028	3156921.9252278	17988-4	ars	TRUE
5115	17988	09/02/2002	0.192885796244651	1.33219276111015	NA	-0.781718247200906	-2332563.95777369	3152625.11914651	17988-4	ars	TRUE
5116	17988	09/02/2002	0.192871491412701	1.24770800224272	NA	-0.781785466970022	-2341978.94328711	3148328.31306523	17988-4	ars	TRUE
5117	17988	09/02/2002	0.192811807095048	1.42432944928257	NA	-0.757899120699057	-2351393.92880052	3144031.50698395	17988-4	ars	TRUE
5118	17988	09/02/2002	0.192828040054858	1.79803800636094	NA	-0.874953376865064	-2360808.91431394	3139734.70090266	17988-4	ars	TRUE
5119	17988	09/02/2002	0.192816296894055	1.25651766419805	NA	-0.874983237089313	-2358665.97208784	3151259.97146537	17988-4	ars	TRUE
5120	17988	09/02/2002	0.19284516627828	1.19198165554674	NA	-0.933535242633291	-2356523.02986173	3162785.24202808	17988-4	ars	TRUE
5121	17988	09/02/2002	0.262350953603478	1.37235253210698	NA	-1.39018764288543	-2376098.19510894	3146373.36240628	17988-4	ars	TRUE
5122	17988	09/02/2002	0.262363620637486	1.23877903269928	NA	-0.265086852789695	-2408974.40449016	3134109.97704118	17988-4	ars	TRUE
5143	17988	10/02/2002	0.262347486436682	1.11078004701346	0.114250660514594	-1.18611285795505	-2378720.69696781	3170029.13025273	17988-5	ars	TRUE
5144	17988	10/02/2002	0.192867557227587	1.13314232646987	0.499945219601834	-1.07486475793127	-2345397.25184168	3178547.28342174	17988-5	ars	TRUE
5145	17988	10/02/2002	0.192829427195292	1.14813079402211	NA	-0.965019400595936	-2345128.97855673	3170231.03297809	17988-5	ars	TRUE
5146	17988	10/02/2002	0.19285082908992	1.14312302996923	0.565002207325988	-1.08726842047632	-2343747.29168776	3171210.9354928	17988-5	ars	TRUE
5147	17988	10/02/2002	0.19281218569402	1.36535179053894	NA	-0.776634036506561	-2353735.63803596	3150198.93393347	17988-5	ars	TRUE
5148	17988	10/02/2002	0.192836318092396	1.15322800423161	0.564992498960004	-1.087324256031	-2340868.95494214	3170441.01276551	17988-5	ars	TRUE
5149	17988	10/02/2002	0.19281784212021	1.15370367100175	0.564983106935287	-1.08730007266604	-2341908.0085904	3169146.72057939	17988-5	ars	TRUE
5160	17988	11/02/2002	0.192849234754009	1.11210032648331	0.413965010628648	-0.787021481798855	-2328342.21670672	3171157.74841597	17988-5	ars	TRUE
5161	17988	11/02/2002	0.192883313342322	1.08168709446836	0.413893428567736	-0.972514606867145	-2332295.52632109	3170966.97594409	17988-5	ars	TRUE
5162	17988	11/02/2002	0.192851661996891	1.1254238814934	0.302473990888059	-0.972518336358034	-2336248.83593546	3170776.2034722	17988-5	ars	TRUE
5163	17988	11/02/2002	0.192801393892335	1.16355108671307	0.302523346209018	-0.972499637900662	-2338277.69808225	3170346.23353159	17988-5	ars	TRUE
5164	17988	11/02/2002	0.192843435820936	1.16349032662913	0.302543199129662	-0.972429926001603	-2338382.11276147	3169677.06612226	17988-5	ars	TRUE
5165	17988	11/02/2002	0.192852947858044	1.16110760702907	0.231245219302921	-0.972439846873187	-2339863.1134878	3170042.6078983	17988-5	ars	TRUE
5166	17988	11/02/2002	0.19287331288026	1.14487003914772	0.231290444581139	-0.972506340108226	-2342720.70026124	3171442.8588597	17988-5	ars	TRUE
5167	17988	11/02/2002	0.192813033903039	1.13187816200647	0.438672419310088	-0.719949843346342	-2342672.04065506	3183832.32791938	17988-5	ars	TRUE
5168	17988	11/02/2002	0.192889192306691	1.12798035252084	0.55655128137699	-0.719946707901071	-2342623.38104888	3196221.79697906	17988-5	ars	TRUE
5169	17988	11/02/2002	0.192856549177923	1.48245652768042	NA	-0.77954991829633	-2348876.86402017	3148922.91000758	17988-5	ars	TRUE
5170	17988	11/02/2002	0.192808150809513	1.17703464497542	NA	-0.972444312764701	-2340973.26727755	3165492.14295658	17988-5	ars	TRUE
5171	17988	11/02/2002	0.19287912852594	1.14503972119249	0.302543573224665	-0.972435260427693	-2337279.8070049	3167430.58441304	17988-5	ars	TRUE
5172	17988	11/02/2002	0.192849627876024	1.16347762904162	0.302537652156669	-0.972511051745616	-2337842.11539409	3169581.94401411	17988-5	ars	TRUE
5173	17988	11/02/2002	0.192863136339279	1.1450107268478	0.302495127822323	-0.972474577686234	-2336807.17186229	3167252.8710279	17988-5	ars	TRUE
5184	17988	12/02/2002	0.192893391442577	1.23538873338847	NA	-1.07977920517457	-2351429.35609825	3161896.42480926	17988-5	ars	TRUE
5185	17988	12/02/2002	0.192852369358738	1.22668036873855	NA	-1.28631163154262	-2359427.37409845	3158504.19094766	17988-5	ars	TRUE
5186	17988	12/02/2002	0.192850102902528	1.14691196608108	0.334531696236918	-1.2862709552728	-2363947.42565051	3160413.71243204	17988-5	ars	TRUE
5187	17988	12/02/2002	0.192866340690221	1.16618566994821	0.37757336021871	-1.28633815761058	-2359529.97510864	3163246.4855221	17988-5	ars	TRUE
5188	17988	12/02/2002	0.192891348252397	1.16053663357697	NA	-1.07969461356694	-2355112.52456677	3166079.25861215	17988-5	ars	TRUE
5189	17988	12/02/2002	0.192866319907362	1.09114065726501	0.365250773802223	-1.28631623172838	-2366655.63730332	3163723.92494446	17988-5	ars	TRUE
5190	17988	12/02/2002	0.262423708868551	1.08822375187603	0.411563992468474	-1.41970881082429	-2378198.75003988	3161368.59127678	17988-5	ars	TRUE
5191	17988	12/02/2002	0.262376242705703	1.13256512272917	NA	-0.636465297958856	-2395227.71465609	3157060.01417048	17988-5	ars	TRUE
5196	17988	12/02/2002	0.430506708332206	-0.36669931902244	0.830943073562543	-0.339186474106507	-2436142.34763579	3211409.72794784	17988-6	ars	TRUE
5197	17988	12/02/2002	0.430512174363699	-0.737610487379775	1.88349876424216	0.221561208248912	-2444749.33426717	3219496.48024873	17988-6	ars	TRUE
5208	17988	13/02/2002	0.192886317444335	1.16488080222676	0.377637327992192	-1.41342384471634	-2360187.74731117	3165084.0709202	17988-6	ars	TRUE
5209	17988	13/02/2002	0.192816222251345	1.13252231541391	0.559855538854681	-1.08933087439293	-2355427.25113435	3170855.95721733	17988-6	ars	TRUE
5210	17988	13/02/2002	0.192888160784564	1.13125803883318	0.487397560273835	-1.08934641214142	-2350666.75495753	3176627.84351446	17988-6	ars	TRUE
5211	17988	13/02/2002	0.192833508632913	1.14182864107361	0.487351992104833	-1.01937397735589	-2348351.56507619	3177612.9720273	17988-6	ars	TRUE
5212	17988	13/02/2002	0.192893639818461	1.13495707874195	0.487376772858973	-1.01931226580199	-2346036.37519486	3178598.10054015	17988-6	ars	TRUE
5213	17988	13/02/2002	0.192831519369663	1.13294937282609	0.358343978536626	-0.698749828098184	-2343721.18531353	3179583.22905299	17988-6	ars	TRUE
5214	17988	13/02/2002	0.19289373918129	1.13520049960941	0.43866185722042	-0.698742724659764	-2341405.99543219	3180568.35756584	17988-6	ars	TRUE
5215	17988	13/02/2002	0.192894302658363	1.12808960292409	0.537487398119859	-1.01935491813938	-2345765.24697349	3181212.75823993	17988-6	ars	TRUE
5216	17988	13/02/2002	0.192808297562831	1.13343295623229	0.302469477383815	-0.698796283451193	-2337171.20011307	3178015.57414797	17988-6	ars	TRUE
5217	17988	13/02/2002	0.192837004774831	1.14160629224551	0.361891225965913	-0.478138644840297	-2315623.85485095	3170976.80528995	17988-6	ars	TRUE
5218	17988	13/02/2002	0.136835105324576	1.14200688050173	0.225618972001244	-0.284086514533767	-2289447.24918338	3166042.67814093	17988-6	ars	TRUE
5219	17988	13/02/2002	0.136881493277817	1.08249337811484	0.288385699964598	-0.273365761373117	-2272098.33544071	3176677.92828313	17988-6	ars	TRUE
5220	17988	13/02/2002	0.136869051576515	1.0980357070144	0.22959249926801	-0.273380517617514	-2270901.99606947	3165538.02424431	17988-6	ars	TRUE
5221	17988	13/02/2002	0.136877571037078	1.14712470040721	0.270002851307796	-0.273394465453498	-2274093.81248219	3159458.05307205	17988-6	ars	TRUE
5232	17988	14/02/2002	0.0123365808823711	1.17562829136633	0.0717679492369013	-1.06385282558269	-2249839.21614791	3152179.51026737	17988-6	ars	TRUE
5233	17988	14/02/2002	-0.0744547965428516	1.05792054215496	-0.0432183259407464	-0.710209126005665	-2229291.83096123	3158748.89620513	17988-6	ars	TRUE
5268	17988	15/02/2002	-1.3318917918597	1.14464631560647	-0.79917576436555	-0.75303819470211	-2355697.38428981	2230789.61065535	17988-6	ars	TRUE
5269	17988	15/02/2002	-1.22281971084894	1.06958591478002	-0.654471697015842	-0.552978872826794	-2375965.50861063	2241346.59571298	17988-6	ars	TRUE
5280	17988	16/02/2002	-1.22282054816405	1.0521734816318	-0.582672245868646	-0.0806887236384708	-2381183.97606112	2240933.67691103	17988-6	ars	TRUE
5281	17988	16/02/2002	-1.22279171667981	0.963560821674023	-0.424511311263803	-0.455074407429054	-2375887.33617033	2245822.55998481	17988-6	ars	TRUE
5282	17988	16/02/2002	-1.22282394447885	1.07186465322552	-0.582664880303621	-0.0806885032237075	-2380856.96893383	2240458.33233456	17988-6	ars	TRUE
5283	17988	16/02/2002	-1.22288911581684	0.759636210794902	-0.708223942095962	-0.0806398421026567	-2388211.00101346	2236860.97684882	17988-6	ars	TRUE
5284	17988	16/02/2002	-1.333100095077	0.232088067046953	-0.75086907534143	0.311356232116177	-2395565.03309308	2233263.62136308	17988-6	ars	TRUE
5285	17988	16/02/2002	-1.33311794475627	1.07576651534604	-0.890779654867257	-0.784552760259259	-2387394.80428923	2227581.52481694	17988-6	ars	TRUE
5286	17988	16/02/2002	-1.33304837627421	1.17251970309722	-1.12688025929843	-0.953406151998699	-2376086.36663029	2227166.06911052	17988-6	ars	TRUE
5287	17988	16/02/2002	-1.33305031760224	1.14006925956996	-0.830154133658184	-0.455087364101635	-2377163.98099977	2234101.99530421	17988-6	ars	TRUE
5288	17988	16/02/2002	-1.22288641812396	1.16071594123822	-0.988499525703093	-0.45503573196944	-2371041.72181168	2237350.53078717	17988-6	ars	TRUE
5289	17988	16/02/2002	-1.22286176225165	1.10321473806552	-0.746915513447689	-0.455019800987878	-2380242.07650852	2238392.53939427	17988-6	ars	TRUE
5290	17988	16/02/2002	-1.22285179663959	0.711625310597881	-0.989956903708468	0.311347317918661	-2404765.04509029	2237228.02112552	17988-6	ars	TRUE
5291	17988	16/02/2002	-1.33310896437499	1.16303404903007	-0.881519285984796	-0.784622363706386	-2383267.23274588	2225678.33407316	17988-6	ars	TRUE
5292	17988	16/02/2002	-1.33185401417202	1.09333565932002	-0.703942780952143	-1.22978905494899	-2361769.42040147	2214128.64702081	17988-6	ars	TRUE
5293	17988	16/02/2002	-1.22280908587579	0.366628830710162	-0.752696745362793	0.962830392322029	-2414823.54300475	2251386.65037949	17988-6	ars	TRUE
5313	17988	17/02/2002	0.0213022882984337	1.11763661538591	0.537403746126203	-1.01641179086638	-2346523.28669177	3187053.63119755	17988-7	ars	TRUE
5314	17988	17/02/2002	0.0213792396713132	1.11870676923509	0.479265401904891	-0.621733337289797	-2333760.37482057	3190106.63973659	17988-7	ars	TRUE
5315	17988	17/02/2002	0.0719865060270683	1.08089833655697	0.457896103950245	-0.434340570118757	-2324756.2251458	3199295.99618124	17988-7	ars	TRUE
5316	17988	17/02/2002	0.0719523244563874	1.14735093273679	0.35690210650749	-0.699367268566998	-2334155.18908831	3202804.06612373	17988-7	ars	TRUE
5317	17988	17/02/2002	0.0213387942438331	1.10266312659247	0.269217106250558	-0.148169088721973	-2307767.02905317	3187820.83499778	17988-7	ars	TRUE
5329	17988	18/02/2002	0.0213788391478677	1.12681693694661	0.705253185434424	-1.4006224366578	-2359136.5830974	3181681.77366639	17988-7	ars	TRUE
5330	17988	18/02/2002	0.0213782478673933	1.11478003438193	0.58658072669352	-1.40063380179896	-2357164.29642179	3178268.87797014	17988-7	ars	TRUE
5331	17988	18/02/2002	0.0213044755525273	1.11256595556975	0.604290917959054	-0.551580004807119	-2355192.00974618	3174855.9822739	17988-7	ars	TRUE
5332	17988	18/02/2002	0.0213335996132428	1.14692852823184	0.365267449768688	-0.770154237217759	-2364673.51506047	3160637.81706673	17988-7	ars	TRUE
5334	17988	18/02/2002	0.0832343618814885	1.35618403076355	NA	-0.528952048334176	-2383636.52568904	3132201.48665239	17988-7	ars	TRUE
5335	17988	18/02/2002	0.0831634437523135	1.23824808430271	NA	-0.431955213663797	-2393118.03100333	3117983.32144522	17988-7	ars	TRUE
5337	17988	18/02/2002	0.0213491310437992	1.12021119995692	0.604355686004473	-0.551586662886315	-2352927.09040681	3176666.63648485	17988-7	ars	TRUE
5339	17988	18/02/2002	0.0213245798909422	1.07616226970455	0.638333781741874	-1.40065650399708	-2366738.07249649	3188559.13779365	17988-7	ars	TRUE
5356	17988	19/02/2002	0.0212852806569161	1.10639406986456	0.322385732784106	-1.29891817571228	-2357899.48653547	3186285.65792478	17988-8	ars	TRUE
5360	17988	19/02/2002	0.0212959902754836	1.14519422264609	0.765083557452537	-0.678087115464807	-2363891.35567453	3169440.53991461	17988-8	ars	TRUE
5361	17988	19/02/2002	0.0213253813963235	1.15374913753168	0.629311102021254	-0.415895414791358	-2341665.47692681	3170351.25170558	17988-8	ars	TRUE
5362	17988	19/02/2002	0.02133241461947	1.13195013269556	0.0919650594816557	-0.607523291181062	-2315614.35595896	3174917.87645002	17988-8	ars	TRUE
5363	17988	19/02/2002	0.0123323203155638	1.11594687462494	-0.175305082919298	0.0324661121263436	-2292533.8657214	3188753.98177257	17988-8	ars	TRUE
5364	17988	19/02/2002	0.0213066565354439	1.14790091411589	0.021297801092052	-0.607472031234635	-2307504.1677543	3172494.84948123	17988-8	ars	TRUE
5376	17988	20/02/2002	0.0213015868809857	1.11920066607721	0.428163238814215	-0.484758865225258	-2353509.84189973	3174393.02412689	17988-8	ars	TRUE
5377	17988	20/02/2002	0.0213281384431841	1.13180286288524	0.525597920387279	-0.493133802767771	-2343777.1586492	3180446.21916815	17988-8	ars	TRUE
5378	17988	20/02/2002	0.0212857913519573	1.1108249300887	0.607332689481528	-0.493157496084271	-2334044.47539867	3186499.41420941	17988-8	ars	TRUE
5379	17988	20/02/2002	0.0213786615978312	1.11108284234942	0.419084697476207	-0.493189773467064	-2338912.93136521	3188004.77862464	17988-8	ars	TRUE
5380	17988	20/02/2002	0.0213138179049213	1.12183986335797	0.428134806344656	-0.826977565069501	-2354228.03529146	3178888.83405763	17988-8	ars	TRUE
5381	17988	20/02/2002	0.0213509239532137	1.13425102490485	0.765023815626973	-0.609230664302332	-2363169.09932467	3171849.13193741	17988-8	ars	TRUE
5382	17988	20/02/2002	0.0213503481044052	1.11608610816218	0.42820398712498	-0.827042404176742	-2355289.47550511	3177506.98124622	17988-8	ars	TRUE
5383	17988	20/02/2002	0.0213774614217077	1.12598234615383	0.428151130324158	-0.484796213910043	-2352038.13169599	3175784.49689163	17988-8	ars	TRUE
5384	17988	20/02/2002	0.0213278261799216	1.1584130857203	0.67611606595981	-0.484730653230859	-2353415.06789729	3166681.67887365	17988-8	ars	TRUE
5385	17988	20/02/2002	0.0832006666641967	1.10470495701601	0.508642410953622	-0.716440469756458	-2377857.629246	3158043.63619592	17988-8	ars	TRUE
5386	17988	20/02/2002	0.0832067491176357	1.17433343154928	0.342723246607516	-0.0867442609258976	-2391225.49139264	3148508.92691627	17988-8	ars	TRUE
5387	17988	20/02/2002	0.0831483851625869	1.24911976789363	NA	-0.0682947322551748	-2393518.65433721	3138077.5510347	17988-8	ars	TRUE
5412	18217	05/02/2002	1.03259861857015	-1.07068315060957	0.0562335651451235	-0.937614419350645	-2642950.23587802	3252300.06932005	18217-1	ars	TRUE
5439	18217	13/03/2002	0.268890238455304	1.16466947372825	NA	-0.487094416204419	-2633113.05290531	2999320.55216503	18217-10	ars	TRUE
5452	18217	14/03/2002	0.0458074523925842	0.193731220538315	-0.268294575843793	-0.643667065293807	-2686772.70955568	3002881.53366763	18217-10	ars	TRUE
5453	18217	14/03/2002	0.0458003342461367	0.143629004695056	NA	-0.864841190660178	-2645389.5708676	3015535.17169505	18217-10	ars	TRUE
5462	18217	14/03/2002	-0.0501534284761814	-1.11117580948997	1.80506396615556	0.0972675067403275	-2543418.26852851	3122638.5620272	18217-11	ars	TRUE
5463	18217	14/03/2002	-0.0500792719470044	-1.17604003586681	2.77696281859436	-0.00194612247151607	-2556248.90717985	3128803.84738035	18217-11	ars	TRUE
5464	18217	14/03/2002	-0.0500938909016024	-1.1006034853071	1.62793150000769	0.598454552419661	-2566213.15809831	3149155.05364834	18217-11	ars	TRUE
5477	18217	15/03/2002	0.0316561773639657	-1.13489945713103	NA	0.0877877681474343	-2619921.74767933	3123647.4804508	18217-11	ars	TRUE
5485	18217	15/03/2002	0.0458444922429105	0.649843695081562	-0.883165113239154	-0.826325908156756	-2704884.58470305	2987574.81642553	18217-11	ars	TRUE
5486	18217	15/03/2002	0.210310590612829	0.702067982939454	-0.834527015176931	-0.598017334647637	-2731816.46694477	2968947.83628531	18217-11	ars	TRUE
5487	18217	15/03/2002	0.210299120955249	0.204834112909554	-0.866656139048164	-0.237389249264997	-2740986.0947323	2970170.14650466	18217-11	ars	TRUE
5488	18217	15/03/2002	0.210377653607922	0.61736405497161	NA	-0.416537245640204	-2738763.31385684	2956782.53580597	18217-11	ars	TRUE
5511	18217	16/03/2002	0.0458566910716766	0.139496292537831	NA	-0.719832660587847	-2642546.4046283	3021242.01639604	18217-12	ars	TRUE
5525	18217	17/03/2002	0.0143911801721039	-0.0792347148913178	NA	0.601666048978398	-2684177.27444734	2923626.11599037	18217-12	ars	TRUE
5526	18217	17/03/2002	0.0144405716966442	-0.430890038260508	NA	0.0695727896760294	-2688360.43042369	2903912.31840521	18217-12	ars	TRUE
5531	18217	17/03/2002	0.187869131039585	-0.432113186369151	NA	0.585894991077261	-2730382.30086802	2885219.76069503	18217-12	ars	TRUE
5532	18217	17/03/2002	0.187881008555403	0.14492168249857	NA	-0.162282036893084	-2773156.62833677	2895561.70496951	18217-12	ars	TRUE
5533	18217	17/03/2002	0.187823218361022	0.234774015488441	NA	-0.501649814234007	-2762870.02703482	2910329.69173723	18217-12	ars	TRUE
5534	18217	17/03/2002	0.187795416516148	-0.000800754413976987	NA	0.0707243336615884	-2761525.73357529	2892542.24695747	18217-12	ars	TRUE
5535	18217	17/03/2002	0.352643168785083	-0.051764329804758	NA	0.465154154089141	-2797240.72738539	2893796.15656817	18217-12	ars	TRUE
5555	18217	18/03/2002	-0.177796147411374	1.1098521690939	NA	-0.439921752360196	-2461831.12367344	3114886.37536901	18217-12	ars	TRUE
5556	18217	18/03/2002	-0.117634817583856	1.18426895905854	NA	-0.766394114149041	-2439699.05257512	3117443.35466823	18217-12	ars	TRUE
5557	18217	18/03/2002	-0.225852520427169	1.23827232610415	NA	-1.53977189404229	-2416422.19319814	3114446.95896851	18217-12	ars	TRUE
5558	18217	18/03/2002	-0.225834409282488	1.24094127046639	NA	-0.766405340365326	-2433237.76359434	3105901.60673462	18217-12	ars	TRUE
5559	18217	18/03/2002	-0.225833315603124	1.18749194932072	NA	-0.766391160890093	-2435246.63192547	3101769.52158575	18217-12	ars	TRUE
5572	18217	19/03/2002	-0.177779612388031	1.14518844284193	-0.404447147770862	-1.0725305314154	-2480092.2496068	3093890.1643032	18217-12	ars	TRUE
5582	18217	19/03/2002	0.210337865168169	0.430489547059223	NA	-0.60538188106364	-2745193.32721291	2958940.27680609	18217-13	ars	TRUE
5583	18217	19/03/2002	0.187817294336542	0.678987953458846	NA	-0.393645417257902	-2753841.92580287	2939897.13951539	18217-13	ars	TRUE
5596	18217	20/03/2002	0.0458419705519048	1.23226382941729	NA	-0.632210201827316	-2696268.51757427	2973569.87770081	18217-13	ars	TRUE
5597	18217	20/03/2002	0.0458452478848226	1.10321965794812	NA	-1.32435675116006	-2701623.39154099	2966796.78838617	18217-13	ars	TRUE
5598	18217	20/03/2002	0.045842348940304	1.07952358312501	NA	-0.469569348124668	-2706978.26550772	2960023.69907153	18217-13	ars	TRUE
5599	18217	20/03/2002	0.187824225829927	1.03064439498399	NA	-1.19504491239876	-2712333.13947444	2953250.60975689	18217-13	ars	TRUE
5600	18217	20/03/2002	0.187871188293969	0.775639961171866	NA	-0.155869604476166	-2721462.02189695	2943773.36129128	18217-13	ars	TRUE
5602	18217	20/03/2002	0.18780959446953	0.371985421735215	NA	-0.0525814350043925	-2747267.80365352	2919410.54605808	18217-13	ars	TRUE
5603	18217	20/03/2002	0.187832287830546	0.282043970013196	NA	-0.0517327192981881	-2772053.25247892	2902047.78943916	18217-13	ars	TRUE
5604	18217	20/03/2002	0.352678757126126	0.335178282688055	NA	-0.0517710088743749	-2778376.55595668	2894969.6611344	18217-13	ars	TRUE
5605	18217	20/03/2002	0.187801532872942	0.0974249978069996	NA	0.0310734059483897	-2766237.7140868	2898176.1611438	18217-13	ars	TRUE
5606	18217	20/03/2002	0.18779395405996	-0.0251315994092196	-1.10073414928918	0.0311354842698355	-2770235.10236969	2887967.16556262	18217-13	ars	TRUE
5607	18217	20/03/2002	0.352606425047046	0.28031806563522	NA	0.507012711077974	-2779364.47877685	2886028.48124978	18217-13	ars	TRUE
5620	18217	21/03/2002	0.0975333941861043	1.11257076563039	NA	-1.27119118957909	-2706380.41387069	2965943.25324573	18217-13	ars	TRUE
5621	18217	21/03/2002	0.0975461805238841	1.13985588251111	NA	-0.274753790231915	-2684978.47932888	2975006.37619863	18217-13	ars	TRUE
5624	18217	21/03/2002	0.0975521165275467	1.13753918006422	NA	-1.2711891240473	-2701028.62726195	2979237.49566625	18217-13	ars	TRUE
5625	18217	21/03/2002	0.097609336421195	0.774050252758799	-0.883127724568146	-1.27122850021595	-2706952.06257329	2980561.91083976	18217-13	ars	TRUE
5626	18217	21/03/2002	0.254584222688379	0.547789383041473	-0.880056483398637	-1.3627322848695	-2712875.49788463	2981886.32601326	18217-13	ars	TRUE
5627	18217	21/03/2002	0.254598839949343	0.330654974560739	-0.830222619666907	-1.36269071406505	-2718798.93319597	2983210.74118676	18217-13	ars	TRUE
5628	18217	21/03/2002	0.254587518420924	0.57200730624494	-0.674552746012261	-0.636942341530482	-2737394.18406992	2962360.78045065	18217-13	ars	TRUE
5630	18217	21/03/2002	0.215630838347971	0.303910683591809	NA	0.0251202708332395	-2770129.24972429	2905857.29813915	18217-13	ars	TRUE
5631	18217	21/03/2002	0.296362825775604	0.483848776009054	NA	0.685917674075084	-2784906.93680999	2872496.59702858	18217-13	ars	TRUE
5703	18217	24/03/2002	-0.231676438725556	-0.963997381160779	NA	0.442105452464514	-2511316.79626653	2945106.43174705	18217-14	ars	TRUE
5716	18217	25/03/2002	-0.0400583596410579	0.737946775233074	NA	-0.270395097955384	-2624622.05315693	3016061.08036005	18217-14	ars	TRUE
5717	18217	25/03/2002	-0.0400135852769366	0.00301299773781189	NA	-0.270348581077646	-2627319.73016139	3022314.67104359	18217-14	ars	TRUE
5718	18217	25/03/2002	-0.0400525509501691	-0.060094665668096	NA	-0.595060282596543	-2630017.40716585	3028568.26172713	18217-14	ars	TRUE
5719	18217	25/03/2002	-0.0400345752423978	-0.156912586368265	NA	-0.595089585024134	-2632715.08417031	3034821.85241067	18217-14	ars	TRUE
5720	18217	25/03/2002	0.0297636847523955	-0.399540105231751	NA	-0.595111535491484	-2635412.76117477	3041075.44309421	18217-14	ars	TRUE
5721	18217	25/03/2002	0.0297782220164762	-0.425744357554514	NA	-0.883111240805295	-2638110.43817923	3047329.03377775	18217-14	ars	TRUE
5722	18217	25/03/2002	0.141571510807035	-0.484247700585943	NA	-0.883106533361558	-2640808.11518369	3053582.62446129	18217-14	ars	TRUE
5725	18217	25/03/2002	0.21562352926731	0.487804867878502	NA	0.0642878499535341	-2773957.99543561	2912017.29495979	18217-14	ars	TRUE
5763	18217	07/02/2002	0.551962309491953	0.941509637107112	0.593123592314868	-0.640136726495167	-2674268.38766071	2993858.2580255	18217-2	ars	TRUE
5764	18217	07/02/2002	0.551930473485698	1.14862038842371	0.55230694008591	-0.640087327405726	-2676009.14156962	2985289.85310963	18217-2	ars	TRUE
5765	18217	07/02/2002	0.551998001020884	1.10115795707437	0.452286010023941	-0.494768854045292	-2668113.79402285	2993426.34607661	18217-2	ars	TRUE
5766	18217	07/02/2002	0.551993759055778	1.12641362926841	0.593180759330326	-0.640155800470067	-2677633.58567609	2989935.66489286	18217-2	ars	TRUE
5767	18217	07/02/2002	0.551922841308445	1.22192086081626	0.554794321028672	-0.747947295875463	-2680632.4594667	2980557.91676287	18217-2	ars	TRUE
5768	18217	07/02/2002	0.551932868122465	1.14198799871939	0.444720005822735	-0.74795777053599	-2683631.33325731	2971180.16863287	18217-2	ars	TRUE
5769	18217	07/02/2002	0.551910099417476	1.19068311886136	0.353885146152127	-0.0903243968005904	-2686896.61279488	2961794.89152059	18217-2	ars	TRUE
5770	18217	07/02/2002	0.452554389423951	1.07285877777764	0.36620372062468	-0.0903110854930391	-2690161.89233245	2952409.61440831	18217-2	ars	TRUE
5771	18217	07/02/2002	0.452491326071582	1.06146555293458	-0.0932865461524656	-0.464622481772664	-2679904.78819356	2950300.86071974	18217-2	ars	TRUE
5772	18217	07/02/2002	0.452547374504623	0.973981064038444	-0.0932971967436919	-0.464578270817932	-2683232.67049299	2949600.32494235	18217-2	ars	TRUE
5773	18217	07/02/2002	0.452537005502781	0.941011162916758	0.357483988547101	-0.0454650403400063	-2700145.53923073	2950308.00707614	18217-2	ars	TRUE
5774	18217	07/02/2002	0.707833197919086	1.03191354491079	0.384470814778928	-0.0698657511458778	-2718539.94531578	2951203.14837548	18217-2	ars	TRUE
5775	18217	07/02/2002	0.707788516104238	0.768875927439717	0.147580067682427	-0.548018927395955	-2737944.49059377	2952987.12181941	18217-2	ars	TRUE
5776	18217	07/02/2002	0.707819852182775	0.258950385774891	0.349646915976072	-0.371792442470344	-2757705.39589674	2945402.26193466	18217-2	ars	TRUE
5791	18217	08/02/2002	0.249453331655619	-1.26255471521902	-0.350793445552821	1.84222822539754	-2686721.78491974	2778997.5397389	18217-2	ars	TRUE
5796	18217	08/02/2002	0.249376368284254	-1.16701505741909	-0.421624453857084	1.2503468632511	-2682390.72309409	2769670.25850577	18217-2	ars	TRUE
5797	18217	08/02/2002	0.249424721385102	-1.24063994071252	-0.364180698831335	1.84221322361174	-2688067.61362128	2774161.23366854	18217-2	ars	TRUE
5798	18217	08/02/2002	0.457428596819118	-1.89418147645891	-0.724513984395519	2.21253858054794	-2727274.81961348	2778300.28972096	18217-2	ars	TRUE
5799	18217	08/02/2002	0.457434653741373	-1.66153621528751	-0.644723584301925	2.27242110013019	-2719264.58227921	2783904.48502885	18217-2	ars	TRUE
5800	18217	08/02/2002	0.457460780674587	-1.70647226204933	-0.567223039765294	2.27241471154797	-2720159.63225242	2784402.09010003	18217-2	ars	TRUE
5823	18217	09/02/2002	-0.0426639202922209	-0.948654151976548	-0.562680731489479	1.35664947366628	-2556446.2811075	2815217.55925423	18217-3	ars	TRUE
5824	18217	09/02/2002	-0.0426016083724423	-0.698899108433745	-0.411540651623732	1.59511661891433	-2567075.96752448	2840142.29106434	18217-3	ars	TRUE
5837	18217	10/02/2002	0.457517716013705	-0.841138093469944	-0.969837331397735	1.87105305672404	-2713576.78526869	2752934.33295837	18217-3	ars	TRUE
5838	18217	10/02/2002	0.457441763822962	-1.35295116635441	-0.811290462695323	1.65028382771007	-2724592.06116987	2763680.79427214	18217-3	ars	TRUE
5839	18217	10/02/2002	0.457493361307257	-1.88384909199644	-0.786290734272216	1.65032669250684	-2727974.45995283	2771365.43072172	18217-3	ars	TRUE
5840	18217	10/02/2002	0.457485518082413	-1.91361637937451	-0.724603601579137	2.13238555277792	-2729420.14568088	2776897.92259816	18217-3	ars	TRUE
5841	18217	10/02/2002	0.457431853376045	-1.84628846977091	-0.724589412751889	2.13235593937643	-2728929.11835401	2780278.26990146	18217-3	ars	TRUE
5842	18217	10/02/2002	0.457451987019502	-1.86099535340074	-0.433840821760799	2.13235862609007	-2722264.92792204	2790726.79700176	18217-3	ars	TRUE
5843	18217	10/02/2002	0.590569187623725	-1.56795983066538	-0.431113362395574	2.17470850605277	-2709427.57438496	2808243.50389906	18217-3	ars	TRUE
5844	18217	10/02/2002	0.340985836506727	-1.04106412017352	-0.450342056705492	2.05584764513632	-2699787.89952132	2815834.71433761	18217-3	ars	TRUE
5845	18217	10/02/2002	0.340931294890609	-1.57866062791987	-0.434542904168462	2.17474822689492	-2707388.01931841	2809945.35200268	18217-3	ars	TRUE
5846	18217	10/02/2002	0.590503093369279	-1.31447014053366	-0.44030008628087	2.386533575604	-2712944.68190623	2809393.01304852	18217-3	ars	TRUE
5847	18217	10/02/2002	0.590490576794647	-0.909638142251213	-0.471194594277965	2.29425592684643	-2718482.01801037	2813203.01485579	18217-3	ars	TRUE
5848	18217	10/02/2002	0.340992475617001	-1.46186987856153	-0.434530430578418	2.05581470222377	-2706043.03301094	2812387.71820392	18217-3	ars	TRUE
5859	18217	11/02/2002	0.590559504460144	-0.460534855444492	NA	2.2694390622492	-2730186.18899122	2832825.78643684	18217-3	ars	TRUE
5860	18217	11/02/2002	0.590517105309033	-0.392461510328311	NA	2.26945939844272	-2729733.3910006	2834732.08292674	18217-3	ars	TRUE
5861	18217	11/02/2002	0.590576454386065	-0.32602996642678	NA	2.26941103563305	-2729280.59300998	2836638.37941663	18217-3	ars	TRUE
5862	18217	11/02/2002	0.590505109553734	-0.269877193037757	NA	2.26941443084232	-2730861.06690619	2837419.89548746	18217-3	ars	TRUE
5863	18217	11/02/2002	0.590508801649205	-0.222398942228078	NA	2.23738992966683	-2734474.81268924	2837076.63113924	18217-3	ars	TRUE
5864	18217	11/02/2002	0.59049708952319	-0.264967641775643	NA	2.26943000797635	-2734345.02410725	2835951.426976	18217-3	ars	TRUE
5865	18217	11/02/2002	0.590489545651895	-0.366302057747869	NA	2.26941766106094	-2734215.23552526	2834826.22281276	18217-3	ars	TRUE
5866	18217	11/02/2002	0.590514031064926	-0.286925636239363	NA	2.26944820579987	-2733495.26471445	2835961.41822602	18217-3	ars	TRUE
5867	18217	11/02/2002	0.590572187676347	-0.243062998362642	NA	2.2694212692621	-2732775.29390365	2837096.61363928	18217-3	ars	TRUE
5871	18217	11/02/2002	0.590575711730306	-0.679421702014627	NA	2.08975564486253	-2746747.24256996	2824099.93103733	18217-3	ars	TRUE
5872	18217	11/02/2002	0.590578607554475	-0.496660863550119	NA	2.2694070954633	-2733147.99209828	2844231.77066372	18217-3	ars	TRUE
5883	18217	12/02/2002	0.812067013853955	0.281732757986063	NA	1.27216553031455	-2781217.02531178	2859962.23428018	18217-3	ars	TRUE
5884	18217	12/02/2002	0.812088549520032	-0.00265514403508505	NA	1.01208770524531	-2792134.45044316	2851301.29074785	18217-3	ars	TRUE
5886	18217	12/02/2002	0.812140481416279	-0.760629886355946	NA	0.988917965980921	-2786434.27123062	2840018.08274432	18217-3	ars	TRUE
5887	18217	12/02/2002	0.590498997699792	-0.277346306194765	NA	1.27208957950218	-2772810.16258434	2863017.42127314	18217-3	ars	TRUE
5888	18217	12/02/2002	0.590519215395182	-0.561876304786077	NA	0.901495544707057	-2762168.35809117	2872370.59809314	18217-3	ars	TRUE
5889	18217	12/02/2002	0.707768739239865	-0.397502512233417	NA	1.24563950951293	-2751526.553598	2881723.77491314	18217-3	ars	TRUE
5890	18217	12/02/2002	0.707798894593788	-0.354174615526582	NA	1.24567452330298	-2753865.87441803	2882024.0676436	18217-3	ars	TRUE
5891	18217	12/02/2002	0.707790537661261	-0.472908686053366	NA	1.2456125235778	-2756627.49220762	2877472.39234882	18217-3	ars	TRUE
5892	18217	12/02/2002	0.590578868145679	-0.617381224637765	NA	1.63018837983337	-2759811.40696677	2868068.74902881	18217-3	ars	TRUE
5893	18217	12/02/2002	0.707821725806867	-0.371466922171872	NA	1.24563389802829	-2758241.03665668	2879457.69483121	18217-3	ars	TRUE
5894	18217	12/02/2002	0.707758981351036	-0.153199027364815	NA	0.277004159815994	-2756670.6663466	2890846.64063362	18217-3	ars	TRUE
5895	18217	12/02/2002	0.590555201336971	-0.517544040709657	NA	1.94026636156393	-2741258.54127888	2865991.78321888	18217-3	ars	TRUE
5896	18217	12/02/2002	0.590500827526065	-0.441931419959973	NA	2.23935832069181	-2736617.11156482	2841482.08684839	18217-3	ars	TRUE
5907	18217	13/02/2002	0.590573390618755	-0.546600458371092	NA	1.64288449704929	-2763267.05763982	2861946.56954606	18217-3	ars	TRUE
5908	18217	13/02/2002	0.590570636723839	-0.544750021725598	NA	1.89853319721741	-2752289.95324036	2854450.47836655	18217-3	ars	TRUE
5909	18217	13/02/2002	0.590531729690704	-0.720370791712264	NA	2.23704334818454	-2741312.8488409	2846954.38718703	18217-3	ars	TRUE
5910	18217	13/02/2002	0.590522244833523	-0.704410409072409	NA	2.25724636966742	-2731908.83450886	2847373.93829048	18217-3	ars	TRUE
5911	18217	13/02/2002	0.590576538843332	-0.639760801069801	NA	1.6901536412563	-2719339.24163756	2861381.95972946	18217-3	ars	TRUE
5912	18217	13/02/2002	0.590555621045475	-0.690076003851545	NA	1.81554702342543	-2733108.169769	2853176.63241244	18217-3	ars	TRUE
5913	18217	13/02/2002	0.590485571342378	-0.715061569272504	NA	2.12768216210269	-2746877.09790043	2844971.30509543	18217-3	ars	TRUE
5914	18217	13/02/2002	0.590537145463747	-0.673316431861549	NA	1.9626038939801	-2741732.16591387	2852370.40813998	18217-3	ars	TRUE
5915	18217	13/02/2002	0.590542387603011	-0.513941096966482	NA	1.96263345901805	-2743824.04534983	2864785.99729709	18217-3	ars	TRUE
5916	18217	13/02/2002	0.707795291301019	-0.367064556806338	NA	1.28257144776155	-2753152.7362083	2882218.07256675	18217-3	ars	TRUE
5917	18217	13/02/2002	0.590519605321224	-0.479170198358849	NA	1.28255846770357	-2747394.43416691	2870843.0773129	18217-3	ars	TRUE
5918	18217	13/02/2002	0.707844007972784	-0.497037748204867	NA	1.33595786052632	-2717193.26497749	2893112.15657205	18217-3	ars	TRUE
5919	18217	13/02/2002	0.707756642745126	-0.406534348093551	NA	1.43627581834428	-2741805.45797997	2876938.87777242	18217-3	ars	TRUE
5920	18217	13/02/2002	0.590558516113597	-0.511050651709157	NA	1.2825747955198	-2750834.88941609	2871987.10016754	18217-3	ars	TRUE
5944	18217	14/02/2002	-0.023619053144689	-1.15333939067681	NA	1.80559691685797	-2603797.48787262	2874741.10799595	18217-4	ars	TRUE
5955	18217	15/02/2002	0.461820847003657	-0.440191009859921	NA	1.4487283978713	-2715860.8424796	2904365.1533209	18217-4	ars	TRUE
5956	18217	15/02/2002	0.461796485648474	-0.367058037406107	NA	0.763749430480168	-2715803.77162593	2910206.89498529	18217-4	ars	TRUE
5957	18217	15/02/2002	0.461766969261255	-0.378507679562092	NA	0.763778477806493	-2717650.88210275	2912930.28087019	18217-4	ars	TRUE
5958	18217	15/02/2002	0.461832738518116	-0.306631397685628	NA	0.763770981410576	-2721402.17391006	2912535.31097559	18217-4	ars	TRUE
5959	18217	15/02/2002	0.461830328642351	-0.267746347301939	NA	0.480219988539513	-2725153.46571737	2912140.341081	18217-4	ars	TRUE
5960	18217	15/02/2002	0.461789294697607	-0.17903177727044	NA	0.480232601812948	-2728904.75752467	2911745.37118641	18217-4	ars	TRUE
5961	18217	15/02/2002	0.461823328705371	-0.310508097622474	NA	0.903248469241814	-2738721.41080671	2903453.88193052	18217-4	ars	TRUE
5962	18217	15/02/2002	0.461796282727604	-0.20670599862945	NA	1.32928381032385	-2754603.42556346	2887265.87331332	18217-4	ars	TRUE
5963	18217	15/02/2002	0.461828933558131	-0.418832568216959	NA	1.32929357607568	-2751828.87472278	2880335.86878352	18217-4	ars	TRUE
5964	18217	15/02/2002	0.411352168860677	-0.488206270427765	NA	1.32927465389448	-2749054.3238821	2873405.86425372	18217-4	ars	TRUE
5965	18217	15/02/2002	0.411395483865165	-0.483176991378608	NA	1.67879585257638	-2727337.98621244	2871303.49868138	18217-4	ars	TRUE
5966	18217	15/02/2002	0.411340680810734	-0.580400800671868	NA	1.82267581557334	-2728145.36035019	2862739.82877156	18217-4	ars	TRUE
5967	18217	15/02/2002	0.41134708504043	-0.590421588939549	NA	1.82268711798655	-2733122.00945201	2861848.27648204	18217-4	ars	TRUE
5968	18217	15/02/2002	0.461806178386004	-0.422679555756934	NA	1.50746827180635	-2739675.84589238	2880928.83043155	18217-4	ars	TRUE
5979	18217	16/02/2002	0.69556717474339	0.187092069412367	NA	0.84856891607963	-2779552.24074722	2879364.96299777	18217-4	ars	TRUE
5980	18217	16/02/2002	0.411334276078217	-0.0685886256432414	NA	1.26898211245942	-2775461.59149568	2865454.86982333	18217-4	ars	TRUE
5981	18217	16/02/2002	0.647626226445733	0.269528259716508	NA	1.02995014202175	-2792912.62107273	2856822.15515679	18217-4	ars	TRUE
5982	18217	16/02/2002	0.647673478012442	-0.371402835830017	NA	1.12328718508277	-2810363.65064979	2848189.44049026	18217-4	ars	TRUE
5983	18217	16/02/2002	0.647708402780051	-0.228999721552529	NA	1.1666405536837	-2807850.7179654	2858862.55337781	18217-4	ars	TRUE
5984	18217	16/02/2002	0.647647623558462	-0.129353622529766	NA	1.07999183038271	-2805975.7942454	2862051.68440519	18217-4	ars	TRUE
5985	18217	16/02/2002	0.647692761028282	-0.286737169913008	NA	1.08002326569025	-2804738.87948979	2857756.83357238	18217-4	ars	TRUE
5986	18217	16/02/2002	0.647718371902736	-0.35147822146262	NA	1.08006589289313	-2803501.96473418	2853461.98273957	18217-4	ars	TRUE
5987	18217	16/02/2002	0.647655860755922	0.0389184639608852	NA	1.02992130855466	-2795183.68592283	2854607.3349226	18217-4	ars	TRUE
5988	18217	16/02/2002	0.647625538651346	0.422932225463539	NA	1.02991296094474	-2787098.38805262	2856939.20294645	18217-4	ars	TRUE
5989	18217	16/02/2002	0.647684830950647	0.123175925744692	NA	1.2689302325628	-2779246.07112355	2860457.58681112	18217-4	ars	TRUE
5990	18217	16/02/2002	0.647629883777447	0.132343190350762	NA	1.02995589139261	-2788752.56992169	2853852.07957395	18217-4	ars	TRUE
5991	18217	16/02/2002	0.647674029716504	0.297437627747101	NA	0.848594116769098	-2781129.69885895	2873211.12178704	18217-4	ars	TRUE
5992	18217	16/02/2002	0.647654300666557	0.0444553280490263	NA	0.848604203559081	-2776911.58799467	2873467.73595442	18217-4	ars	TRUE
6016	18217	17/02/2002	0.461753869815038	1.00738260880961	-0.344256790329446	-0.0712877480180438	-2727763.02832759	2950464.15611557	18217-5	ars	TRUE
6027	18217	18/02/2002	0.461824297125434	-0.0602145224521476	NA	0.891555699605025	-2770003.24318116	2885406.00019252	18217-5	ars	TRUE
6028	18217	18/02/2002	0.461771238805546	0.0209038063789157	NA	0.80084800042053	-2774879.90719848	2881410.65741738	18217-5	ars	TRUE
6029	18217	18/02/2002	0.695635590131343	0.150636018030487	NA	0.800870103316049	-2779756.57121581	2877415.31464225	18217-5	ars	TRUE
6030	18217	18/02/2002	0.647717771484194	0.444431633162761	NA	0.798567706138499	-2785976.94805721	2875234.78435449	18217-5	ars	TRUE
6031	18217	18/02/2002	0.647679145234315	0.258762642979846	NA	0.798555336802148	-2793541.0377227	2874869.0665541	18217-5	ars	TRUE
6032	18217	18/02/2002	0.695636747271563	0.0902511999572392	NA	0.79852326326242	-2794170.76789943	2880793.12088351	18217-5	ars	TRUE
6033	18217	18/02/2002	0.695651956666023	-0.0563201072529084	NA	0.798535177212113	-2794800.49807616	2886717.17521291	18217-5	ars	TRUE
6034	18217	18/02/2002	0.695579624722078	-0.0590393738112753	NA	0.199174852350303	-2793696.44968986	2888111.57200997	18217-5	ars	TRUE
6035	18217	18/02/2002	0.695563595307427	0.126547844836069	NA	0.798526644858809	-2790858.62274052	2884976.31127468	18217-5	ars	TRUE
6036	18217	18/02/2002	0.695597374642775	0.286522522929439	NA	0.798596438753533	-2790151.42434043	2878296.855533	18217-5	ars	TRUE
6037	18217	18/02/2002	0.647649951413557	0.466323059168982	NA	1.05202619011883	-2791574.85448959	2868073.20478495	18217-5	ars	TRUE
6038	18217	18/02/2002	0.695558997779265	0.414045841980099	NA	0.798556940213798	-2787379.50894201	2876987.03912055	18217-5	ars	TRUE
6039	18217	18/02/2002	0.461771610046348	0.236331123361948	NA	0.0715186160091171	-2771671.52579068	2901807.79670772	18217-5	ars	TRUE
6040	18217	18/02/2002	0.461808507424716	0.0677904418867537	NA	0.800881325330416	-2774754.79064845	2884505.03498967	18217-5	ars	TRUE
6051	18217	19/02/2002	0.695585919121927	0.167518593017549	-0.0734142190195914	0.516825330097357	-2801111.96964241	2897980.58551434	18217-5	ars	TRUE
6052	18217	19/02/2002	0.695594836622867	-0.043499358000207	NA	0.595925409504189	-2816345.84893265	2917328.42601308	18217-5	ars	TRUE
6053	18217	19/02/2002	0.695604763938295	0.325147134069741	0.345756952945088	0.691695860426942	-2808026.47959326	2898366.04882551	18217-5	ars	TRUE
6054	18217	19/02/2002	0.695554734318815	-0.0346484637911486	-0.732876251247763	0.884794674398868	-2799707.11025387	2879403.67163794	18217-5	ars	TRUE
6055	18217	19/02/2002	0.64767992869106	0.45359755692832	-1.14376550966357	1.0682843264159	-2791387.74091449	2860441.29445036	18217-5	ars	TRUE
6057	18217	19/02/2002	0.647703497904613	-0.719046399066365	-1.17729340737128	1.18890852144237	-2787012.56718921	2843788.32592078	18217-5	ars	TRUE
6058	18217	19/02/2002	0.411389466973692	-0.389243781286277	NA	1.24603996228755	-2771455.95003791	2853508.12369983	18217-5	ars	TRUE
6059	18217	19/02/2002	0.647681423456016	0.486438527291063	-0.884054598800451	0.769349678178741	-2785936.36003501	2873527.94047928	18217-5	ars	TRUE
6060	18217	19/02/2002	0.695579527495657	0.00291823132977928	-0.577412628835045	0.516881706833736	-2800416.77003212	2893547.75725873	18217-5	ars	TRUE
6061	18217	19/02/2002	0.647704220658568	0.558244501954541	-1.14379066798673	1.06823408384178	-2790291.40339989	2861215.41821468	18217-5	ars	TRUE
6062	18217	19/02/2002	0.69563546914949	0.382975580447662	-0.66490935836752	0.0157654352705991	-2781533.94890927	2889129.14122763	18217-5	ars	TRUE
6063	18217	19/02/2002	0.695579789795186	0.00794411402466853	-0.726197381675751	0.146015948302354	-2790410.24388931	2889618.492128	18217-5	ars	TRUE
6064	18217	19/02/2002	0.695604377650418	0.349743729028284	-0.648987772022286	0.146071703050736	-2783690.48412523	2892480.32276284	18217-5	ars	TRUE
6087	18217	20/02/2002	0.154146430217235	-0.551312949085461	-0.839269901703657	1.13449725852194	-2678224.12474785	2868829.73690438	18217-6	ars	TRUE
6088	18217	20/02/2002	0.154176381389859	-0.355518010177042	NA	1.38170723749461	-2703753.38440416	2871461.94558773	18217-6	ars	TRUE
6100	18217	21/02/2002	0.304743868334789	-0.427744795393889	-0.522880307946185	1.49081249755059	-2738734.69068487	2884410.58824592	18217-6	ars	TRUE
6101	18217	21/02/2002	0.575105176455249	0.354196203221272	-0.853359229407395	0.73788991900395	-2786260.55635836	2881631.69545135	18217-6	ars	TRUE
6102	18217	21/02/2002	0.598844224207673	0.144227590278839	NA	0.875362786958628	-2796920.93204824	2875020.5366617	18217-6	ars	TRUE
6103	18217	21/02/2002	0.598896535181405	-0.22593728132522	NA	0.875434631323727	-2807581.30773812	2868409.37787205	18217-6	ars	TRUE
6104	18217	21/02/2002	0.598924914844112	-0.165211748786719	NA	1.048593399083	-2808174.10178157	2870062.89206877	18217-6	ars	TRUE
6105	18217	21/02/2002	0.598850567609338	-0.138167377803523	NA	1.0485919944426	-2808766.89582503	2871716.40626549	18217-6	ars	TRUE
6106	18217	21/02/2002	0.598920774977618	-0.137053877607331	NA	1.04852532221329	-2809359.68986849	2873369.92046221	18217-6	ars	TRUE
6107	18217	21/02/2002	0.59889544510719	-0.163130630645233	NA	1.04855950004143	-2809952.48391195	2875023.43465893	18217-6	ars	TRUE
6108	18217	21/02/2002	0.598884043852949	-0.126889462482214	NA	1.04856873088613	-2811909.14186493	2869137.3880708	18217-6	ars	TRUE
6109	18217	21/02/2002	0.598925583987438	-0.0213680645789785	NA	1.26679954762484	-2815229.66372744	2855711.78069781	18217-6	ars	TRUE
6110	18217	21/02/2002	0.598908624065468	-0.279067197084493	NA	1.26682743528967	-2812818.81962212	2861048.48952542	18217-6	ars	TRUE
6111	18217	21/02/2002	0.598891612869093	-0.134233401985587	NA	0.875393787277845	-2805021.94582013	2869898.79273887	18217-6	ars	TRUE
6112	18217	21/02/2002	0.575112141242019	0.148962210719314	-0.800588687119324	0.737887580180832	-2791839.04232146	2882262.69033817	18217-6	ars	TRUE
6136	18217	22/02/2002	0.30469351541918	-0.329610236894584	-0.880221942001836	1.27741468659618	-2754256.36504815	2884381.16630644	18217-7	ars	TRUE
6137	18217	22/02/2002	0.304718212489097	0.0782042146438882	-0.824245884873156	0.488178650492865	-2767556.18445883	2895208.97074701	18217-7	ars	TRUE
6148	18217	23/02/2002	0.575107506427938	-0.232561785726741	0.34069049742937	0.799099838780326	-2819912.84746414	2897491.18495566	18217-7	ars	TRUE
6149	18217	23/02/2002	0.575160615078268	0.147936218309322	0.227914313197853	0.582576304511077	-2799927.50587049	2908019.76688313	18217-7	ars	TRUE
6150	18217	23/02/2002	0.575113073296241	0.014254784533855	0.462104582848595	0.521776644873787	-2801571.00269744	2905010.97185168	18217-7	ars	TRUE
6151	18217	23/02/2002	0.575104949507421	-0.0622778350194541	0.277457307596761	0.799040459448303	-2824843.33794497	2888464.79986132	18217-7	ars	TRUE
6152	18217	23/02/2002	0.575103156089691	-0.185850213247581	0.529403673730613	0.691398039612284	-2834818.64799387	2894886.24850672	18217-7	ars	TRUE
6153	18217	23/02/2002	0.842879959048513	-0.466287958682068	NA	0.756470514772032	-2844793.95804277	2901307.69715213	18217-7	ars	TRUE
6154	18217	23/02/2002	0.842819904468647	-0.626784174627585	NA	0.756497408330874	-2855428.14325464	2902875.94104414	18217-7	ars	TRUE
6155	18217	23/02/2002	0.842826392768924	-0.680311642853292	-1.10747038672835	1.27984278582571	-2866721.20362949	2899590.98018274	18217-7	ars	TRUE
6156	18217	23/02/2002	0.842830859948271	-0.364202713822028	-1.07610773433628	1.27987412495726	-2865986.18305134	2889168.29992681	18217-7	ars	TRUE
6157	18217	23/02/2002	0.746330103571431	-0.15856370503376	NA	1.08968149900659	-2853223.0815202	2871607.90027637	18217-7	ars	TRUE
6158	18217	23/02/2002	0.59889878326879	0.146636766206087	NA	1.1067491718409	-2838807.59846646	2869693.86507958	18217-7	ars	TRUE
6159	18217	23/02/2002	0.59889180191775	0.106316943371486	NA	1.10679973166007	-2837068.03271026	2870373.0132814	18217-7	ars	TRUE
6160	18217	23/02/2002	0.59891152732704	0.0296784441694149	NA	1.10673669624477	-2834673.66939399	2873629.08713724	18217-7	ars	TRUE
6172	18217	24/02/2002	0.598869904111383	-0.297211449609012	NA	1.11977759266244	-2844688.76991078	2838386.21386055	18217-7	ars	TRUE
6174	18217	24/02/2002	0.746262603545721	-0.804603910742024	NA	1.24015577329815	-2849701.23718031	2813193.37340734	18217-7	ars	TRUE
6175	18217	24/02/2002	0.746260475828356	-0.889621602943632	NA	1.24010376237406	-2846496.70257867	2814583.75663762	18217-7	ars	TRUE
6176	18217	24/02/2002	0.746278946481991	-0.775564388476233	NA	1.24013410064102	-2846717.33212014	2816965.47311797	18217-7	ars	TRUE
6177	18217	24/02/2002	0.7463044900584	-0.657984150823308	NA	1.24008590213457	-2846937.96166162	2819347.18959832	18217-7	ars	TRUE
6178	18217	24/02/2002	0.598902236641116	-0.427749715732599	NA	1.30407761069474	-2838178.89479429	2838734.09613347	18217-7	ars	TRUE
6180	18217	24/02/2002	0.575108681074112	0.0822415986193668	0.454638459652191	0.581569906313337	-2802701.36824203	2911518.28931337	18217-7	ars	TRUE
6181	18217	24/02/2002	0.575177366210149	0.447920684679826	-0.311237189561463	0.0333371087951486	-2777359.45225503	2911423.04201088	18217-7	ars	TRUE
6182	18217	24/02/2002	0.575149285469601	0.0936527438745173	-0.402390032890453	0.00198390051569276	-2791892.6976367	2898369.52794529	18217-7	ars	TRUE
6183	18217	24/02/2002	0.575138977923897	0.559379195765512	-0.0914042223109207	1.08789968635124	-2815006.24199976	2884491.17389945	18217-7	ars	TRUE
6184	18217	24/02/2002	0.575131625105186	-0.181589154030542	-0.577450380680245	0.520165871549812	-2798858.42905671	2892162.30893017	18217-7	ars	TRUE
6196	18217	25/02/2002	0.575173157079985	-0.242217284177904	0.340774331556195	0.794559377796614	-2822391.17575748	2897681.77046681	18217-7	ars	TRUE
6198	18217	25/02/2002	0.575096767677647	-0.198658728657734	0.635489405133694	0.732036761556556	-2841856.72331402	2891530.19309654	18217-7	ars	TRUE
6199	18217	25/02/2002	0.575104088619841	-0.175805837458136	0.529364424078617	0.732036029351167	-2832449.68849555	2891099.24411212	18217-7	ars	TRUE
6200	18217	25/02/2002	0.57517449499555	-0.0317214861652784	0.410032637365537	0.794567494335902	-2823042.65367709	2890668.2951277	18217-7	ars	TRUE
6201	18217	25/02/2002	0.575178926353321	0.73902066596878	0.153895555448299	0.734731071729087	-2813635.61885863	2890237.34614327	18217-7	ars	TRUE
6202	18217	25/02/2002	0.57512140817647	0.0896152543386848	-0.454944010442302	0.511347583335822	-2804228.58404016	2889806.39715885	18217-7	ars	TRUE
6203	18217	25/02/2002	0.575164633394383	-0.141307814400404	-0.726288118460537	-0.0236960536293852	-2794821.5492217	2889375.44817443	18217-7	ars	TRUE
6204	18217	25/02/2002	0.575166331413855	0.24775780608174	0.0819404503033418	0.511267953716892	-2802916.27068346	2896730.77819274	18217-7	ars	TRUE
6205	18217	25/02/2002	0.575151755781217	0.192812330969471	0.0819007044341103	0.511297304026175	-2802912.52651685	2900063.02073495	18217-7	ars	TRUE
6206	18217	25/02/2002	0.575148262635783	0.157127663329829	-0.402351209236393	-0.0237269996006907	-2794810.31672187	2899372.17580105	18217-7	ars	TRUE
6208	18217	25/02/2002	0.304742545883346	0.0744447609935904	-0.714565555805497	0.408651054348945	-2763471.16205029	2900039.17600934	18217-7	ars	TRUE
6224	18217	26/02/2002	0.304747129586886	-0.00103317470831084	-0.62241006579617	0.765943197496554	-2748671.24676839	2898039.11199744	18217-8	ars	TRUE
6225	18217	26/02/2002	0.304718918633473	0.112067360886635	-0.545754822558827	0.368483742084642	-2769438.55450467	2898467.27105387	18217-8	ars	TRUE
6226	18217	26/02/2002	0.304692417105439	0.10459056521826	-0.545722459077286	-0.265678617169821	-2771261.63497915	2897762.79055885	18217-8	ars	TRUE
6227	18217	26/02/2002	0.304689238169894	0.138087708577722	-0.619103703724187	-0.265712833632153	-2773084.71545363	2897058.31006384	18217-8	ars	TRUE
6228	18217	26/02/2002	0.304749006271863	0.185666688971575	-0.6190904530791	-0.26565055695539	-2774907.79592811	2896353.82956883	18217-8	ars	TRUE
6229	18217	26/02/2002	0.575114946575906	0.291370684253697	-0.619120699964919	-0.265657008978046	-2776730.87640259	2895649.34907382	18217-8	ars	TRUE
6231	18217	26/02/2002	0.575183130521794	0.157967610570664	-0.07343249071262	0.503359155928292	-2800456.67099951	2901909.72879324	18217-8	ars	TRUE
6232	18217	26/02/2002	0.575144936460933	0.335018218231699	-0.924250130740336	0.788958650785971	-2782912.18538016	2879576.40385024	18217-8	ars	TRUE
6233	18217	26/02/2002	0.304676281406277	0.356065272385356	0.0149497563661384	-0.205805742377915	-2764802.26223995	2914257.40305179	18217-8	ars	TRUE
6245	18217	27/02/2002	0.575131865629997	0.264606487522747	-0.92738286438574	0.836450345565413	-2789533.55838528	2881183.36533576	18217-8	ars	TRUE
6246	18217	27/02/2002	0.575172280325113	0.0117245972436068	-0.883161267079047	0.836433538653829	-2793017.98810413	2886779.18786674	18217-8	ars	TRUE
6247	18217	27/02/2002	0.575152087810218	-0.169331898921809	-0.833753598441246	0.495432865115586	-2796502.41782298	2892375.01039772	18217-8	ars	TRUE
6248	18217	27/02/2002	0.57519097083877	0.143623650007891	-0.59478711125344	0.495486742373421	-2799986.84754184	2897970.83292871	18217-8	ars	TRUE
6249	18217	27/02/2002	0.575144302472613	0.189507660307974	-0.619565403622611	0.495469481739593	-2801450.21433293	2899245.94613283	18217-8	ars	TRUE
6250	18217	27/02/2002	0.575135243513553	0.105317511332812	-0.594699005862335	0.49545081014203	-2800892.51819627	2896200.3500101	18217-8	ars	TRUE
6251	18217	27/02/2002	0.575130155420095	-0.0445101516193468	-0.833745765927473	0.495431882449058	-2800334.8220596	2893154.75388737	18217-8	ars	TRUE
6252	18217	27/02/2002	0.575137443093957	-0.0444686459998591	-0.833680746136668	0.495489237662736	-2799510.7766846	2893364.13241748	18217-8	ars	TRUE
6253	18217	27/02/2002	0.575110270074709	-0.0861222065820428	-0.833754292237425	0.495452953501516	-2798686.7313096	2893573.51094759	18217-8	ars	TRUE
6254	18217	27/02/2002	0.575140392300255	0.061254918682511	-0.886532372375869	1.12882466484457	-2809151.72727706	2882903.95489348	18217-8	ars	TRUE
6255	18217	27/02/2002	0.575194017677848	-0.14153789389061	-0.902607121201638	1.12874299651778	-2809358.97719301	2878039.74033379	18217-8	ars	TRUE
6256	18217	27/02/2002	0.575124059968908	-0.0128034767558573	-0.899842485173002	0.944523467015562	-2799308.48105744	2878980.86726853	18217-8	ars	TRUE
6257	18217	27/02/2002	0.304672479911952	0.241250611180532	-0.853695362718645	-0.281236856870298	-2776477.60041724	2891644.93944325	18217-8	ars	TRUE
6269	18217	28/02/2002	0.831382382252135	-0.127445493853831	-0.357622048681766	0.711826308109927	-2817234.38011566	2898437.01512971	18217-8	ars	TRUE
6272	18217	28/02/2002	0.831347984154777	0.159013207848406	-0.594755862608375	0.496607411465291	-2797018.2527243	2899737.62534045	18217-8	ars	TRUE
6273	18217	28/02/2002	0.831358277377764	0.201785830795042	-0.698661987587133	-0.0450010598746978	-2789679.68787015	2901217.99197632	18217-8	ars	TRUE
6274	18217	28/02/2002	0.831374127848863	0.165399616177373	-0.773328022266938	-0.253650005033368	-2782341.123016	2902698.35861218	18217-8	ars	TRUE
6275	18217	28/02/2002	0.603129141864777	0.373233909420754	-0.754972935139584	-0.253729006315384	-2775002.55816184	2904178.72524804	18217-8	ars	TRUE
6276	18217	28/02/2002	0.603173627033541	0.147578088881089	-0.812970011864713	-0.253730857475742	-2771571.34474311	2899212.78229531	18217-8	ars	TRUE
6277	18217	28/02/2002	0.603128015085371	0.0657412391688936	-0.884856886086884	0.288078221684756	-2768140.13132438	2894246.83934257	18217-8	ars	TRUE
6278	18217	28/02/2002	0.603129406741672	-0.0343416207985879	-0.935122238786272	0.28804145848876	-2768905.29741764	2887545.3414139	18217-8	ars	TRUE
6279	18217	28/02/2002	0.603113392065899	-0.0670105665464544	-0.913579648254314	0.867505565926166	-2773866.84302287	2879108.2885093	18217-8	ars	TRUE
6280	18217	28/02/2002	0.838126635483885	0.162776312541881	-0.930011096618621	0.867503050885269	-2778828.3886281	2870671.2356047	18217-8	ars	TRUE
6281	18217	28/02/2002	0.838154227568838	0.502919397827555	-0.995825014372149	1.39699588771617	-2783789.93423334	2862234.18270011	18217-8	ars	TRUE
6293	18217	01/03/2002	0.831366301550994	0.0979172617802473	-0.813519991585625	-0.0143495112870023	-2788378.87048281	2898818.78486632	18217-8	ars	TRUE
6294	18217	01/03/2002	0.831356471371625	0.0923319135130222	-0.698613948538293	-0.0144035967119405	-2789816.69957496	2899048.49149531	18217-8	ars	TRUE
6295	18217	01/03/2002	0.831400895488377	0.12975325623387	-0.813506858713379	-0.014407937929979	-2786203.16128664	2899540.0152801	18217-8	ars	TRUE
6296	18217	01/03/2002	0.831366029595675	0.210285114947654	-0.813603392893572	-0.207818747464367	-2782589.62299833	2900031.5390649	18217-8	ars	TRUE
6297	18217	01/03/2002	0.831373034566546	0.307341421652952	-0.813547115535133	-0.207838275826056	-2778976.08471002	2900523.06284969	18217-8	ars	TRUE
6298	18217	01/03/2002	0.603109995159777	0.113602305168888	-0.8130094435648	0.261488229671209	-2769711.75095224	2898120.44432127	18217-8	ars	TRUE
6299	18217	01/03/2002	0.603125268348437	0.05015173139221	-0.88560586713402	0.261422456389428	-2760447.41719446	2895717.82579284	18217-8	ars	TRUE
6300	18217	01/03/2002	0.603174188344847	-0.397312187469351	-1.2067864287328	0.961593519933326	-2749536.58725147	2883132.60580309	18217-8	ars	TRUE
6303	18217	01/03/2002	0.615006807680261	-0.517253661975907	NA	1.51057203310726	-2759815.07331349	2852188.3185981	18217-8	ars	TRUE
6304	18217	01/03/2002	0.603194044016665	0.0921101547383096	-0.853667172754635	-0.207813047912051	-2773555.41175838	2891119.97705176	18217-8	ars	TRUE
6305	18217	01/03/2002	0.831389162008649	0.373204335654791	-0.911837430427256	0.92167946183645	-2783018.26447747	2886231.46363196	18217-8	ars	TRUE
6317	18217	02/03/2002	0.83818880807322	0.314964701201224	-0.9300154761285	0.979809254264298	-2781379.61208944	2870762.59513968	18217-8	ars	TRUE
6318	18217	02/03/2002	0.838179272904084	0.179771126890646	-1.09127656707055	1.45448380639063	-2798079.77341184	2867499.11709473	18217-8	ars	TRUE
6319	18217	02/03/2002	0.838181849492201	-0.21117616338583	-1.04217341268963	1.45453643169598	-2806474.06286298	2864704.67510099	18217-8	ars	TRUE
6320	18217	02/03/2002	0.838155428153346	-0.216484232001384	-1.05448897275215	1.39666830514499	-2814868.35231411	2861910.23310725	18217-8	ars	TRUE
6321	18217	02/03/2002	0.838115955084422	0.426176269065102	-1.0430300959469	1.37449895960633	-2823262.64176525	2859115.7911135	18217-8	ars	TRUE
6323	18217	02/03/2002	0.83818415766356	0.396057399275265	-0.962212206297655	1.37445126647744	-2825299.28341166	2865402.36405319	18217-8	ars	TRUE
6324	18217	02/03/2002	0.831384863184996	-0.214881602970884	-0.878514810326326	1.08361495310414	-2804189.69835109	2886358.83591379	18217-8	ars	TRUE
6325	18217	02/03/2002	0.831377788058271	-0.0590808044874388	-0.860931353462914	0.035612064919644	-2791934.79224678	2894855.77007864	18217-8	ars	TRUE
6326	18217	02/03/2002	0.831434093197992	0.0949738659801682	-0.872274992303436	0.0356087701423792	-2788534.56509874	2890893.16654775	18217-8	ars	TRUE
6327	18217	02/03/2002	0.831371817183306	0.338540688204767	-0.897300061045416	1.03477906496992	-2785134.33795069	2886930.56301685	18217-8	ars	TRUE
6328	18217	02/03/2002	0.831362092754615	0.169546702848677	-0.927464991229041	1.03479900692421	-2793244.48889615	2879776.77870193	18217-8	ars	TRUE
6329	18217	02/03/2002	0.831393039769049	-0.044545343243329	-0.860968721433876	0.0356148348631803	-2790385.31768174	2893366.37206166	18217-8	ars	TRUE
6341	18217	03/03/2002	0.603106936960938	0.195661676999056	-0.853695287880636	-0.0687160833651171	-2775370.68008432	2892209.35564725	18217-8	ars	TRUE
6342	18217	03/03/2002	0.603120703311069	0.222487601173889	-0.853699171321918	-0.06869566388393	-2775302.24313653	2892582.5830027	18217-8	ars	TRUE
6343	18217	03/03/2002	0.603177120609852	0.177494228193581	-0.853690672596599	-0.0687248195408815	-2775015.98950718	2892769.27406601	18217-8	ars	TRUE
6344	18217	03/03/2002	0.603155728096949	0.177430165517863	-0.853710230226963	-0.0687020806097397	-2774729.73587783	2892955.96512932	18217-8	ars	TRUE
6345	18217	03/03/2002	0.603115245833588	0.177493454866714	-0.853719989010747	-0.0687204293137853	-2774443.48224848	2893142.65619263	18217-8	ars	TRUE
6346	18217	03/03/2002	0.603194440749186	0.177456522323841	-0.853715077963667	-0.0687287761885877	-2774157.22861913	2893329.34725594	18217-8	ars	TRUE
6347	18217	03/03/2002	0.603192283486543	0.177511610732062	-0.853708722277786	-0.0686944874434005	-2774646.80337116	2893206.33795963	18217-8	ars	TRUE
6348	18217	03/03/2002	0.603201949717166	0.222460331301262	-0.853724867571969	-0.068700010891675	-2775912.20650457	2892773.62830371	18217-8	ars	TRUE
6349	18217	03/03/2002	0.603160309790788	0.0477587840352631	-0.884872375413813	-0.0687674876823061	-2771602.81171106	2889935.04322693	18217-8	ars	TRUE
6350	18217	03/03/2002	0.603204776145765	-0.0691662236115107	-0.935120041251238	0.898117186177907	-2767293.41691754	2887096.45815016	18217-8	ars	TRUE
6351	18217	03/03/2002	0.615023060186808	-0.495382455304319	NA	0.914190659213938	-2750625.68188588	2874244.76801174	18217-8	ars	TRUE
6352	18217	03/03/2002	0.831429898057923	0.194093159405347	-0.927418991822786	1.10231987232071	-2794610.59104943	2877772.374174	18217-8	ars	TRUE
6353	18217	03/03/2002	0.831380175740037	0.205213622346539	-0.909401381985037	1.19913304700959	-2825031.73198396	2882579.1920031	18217-8	ars	TRUE
6365	18217	04/03/2002	0.838155126058915	-0.358858387183619	-1.23153165596242	1.20894016314906	-2805906.70381351	2845127.31535878	18217-8	ars	TRUE
6366	18217	04/03/2002	0.838204803257715	0.0203846778430603	-1.38619007871176	0.958769170132931	-2826746.4709505	2829705.70467653	18217-8	ars	TRUE
6372	18217	04/03/2002	0.83143702925036	0.257003127185577	-0.458034942328199	-0.0648089939728883	-2785773.06342735	2921059.29099006	18217-8	ars	TRUE
6373	18217	04/03/2002	0.83137469186615	0.129685111516723	-0.813522448222934	0.136668673398719	-2786567.94596398	2900644.47915646	18217-8	ars	TRUE
6374	18217	04/03/2002	0.831367869233827	0.357168197901909	-0.954643102238918	1.15837791254267	-2787362.82850061	2880229.66732286	18217-8	ars	TRUE
6375	18217	04/03/2002	0.838122523126635	0.417293525642962	-0.989450332902931	1.158409607196	-2789923.49628472	2874697.01965445	18217-8	ars	TRUE
6376	18217	04/03/2002	0.831374741350089	0.0319685922543821	-0.88314428828634	1.15832065694849	-2794249.9493163	2884046.53615122	18217-8	ars	TRUE
6377	18217	04/03/2002	0.61494703476212	-0.0607817752021298	-1.10320299628932	1.08803488999211	-2775832.52728105	2868321.18292861	18217-8	ars	TRUE
6395	18217	05/03/2002	0.066173115985249	1.1072151903878	0.784039312444356	-0.837749250616826	-2480704.06540616	3071933.26850394	18217-9	ars	TRUE
6407	18217	06/03/2002	0.115920274061882	0.866154983274471	NA	-0.947065965997004	-2518580.09558154	3068823.17039909	18217-9	ars	TRUE
6431	18217	07/03/2002	0.893745942067898	0.0964288564455062	-1.21045836912854	0.77292186076696	-2856774.90888549	2838187.81886723	18217-9	ars	TRUE
6432	18217	07/03/2002	0.893814803402273	-0.221417152796656	-1.22991555601176	0.569219794935414	-2855582.57223356	2831963.61440065	18217-9	ars	TRUE
6433	18217	07/03/2002	0.893799070047572	-0.378198040041099	-1.29915670539169	1.14784795329598	-2854390.23558164	2825739.40993407	18217-9	ars	TRUE
6434	18217	07/03/2002	0.893818224566647	-0.104399285991141	-1.22987186230355	0.772879323593634	-2858382.37535293	2833517.47062199	18217-9	ars	TRUE
6435	18217	07/03/2002	0.893760797100731	0.13772900696736	-1.21043321586637	0.772879057843741	-2859605.04440402	2837714.06249767	18217-9	ars	TRUE
6436	18217	07/03/2002	0.893739481266363	0.142482997157304	-1.21043742889778	0.772913249877622	-2858058.2427349	2838329.18556109	18217-9	ars	TRUE
6437	18217	07/03/2002	0.893801578725254	0.0965214484265837	-1.21051258004526	0.772856307647531	-2856511.44106579	2838944.30862452	18217-9	ars	TRUE
6438	18217	07/03/2002	0.893758060244292	0.10236759325985	-1.21052002309332	0.569226166591987	-2854964.63939667	2839559.43168794	18217-9	ars	TRUE
6439	18217	07/03/2002	0.746353442087099	0.09081426189321	-1.28201980064493	0.800004083240374	-2825616.06160284	2839085.07914051	18217-9	ars	TRUE
6440	18217	07/03/2002	0.746352935384614	-0.400680382763491	-1.23898465480918	0.977496820587181	-2814289.10766539	2847503.10337606	18217-9	ars	TRUE
6441	18217	07/03/2002	0.746365824083709	0.20711899149393	-1.02068859096142	1.2840203909677	-2821685.96698536	2867883.28570687	18217-9	ars	TRUE
6443	18217	07/03/2002	0.746407399553205	0.0562817190509065	-0.857188674539709	1.14520563949096	-2838046.89243085	2871930.98095692	18217-9	ars	TRUE
6465	18217	08/03/2002	-0.901596732482877	-0.449021815019577	NA	0.918233246236522	-2502455.39427891	2336764.01973271	18217-9	ars	TRUE
6480	18217	09/03/2002	-1.47795140165282	-0.453864664815709	NA	0.180896250364926	-2501093.6851667	2120508.10405314	18217-9	ars	TRUE
6481	18217	09/03/2002	-1.47790818419538	-0.579073005834166	NA	0.180846047244637	-2500745.95002198	2118311.10112097	18217-9	ars	TRUE
6482	18217	09/03/2002	-1.47790358434611	-0.865239439492775	NA	0.180870653570417	-2498154.98367078	2118814.38226917	18217-9	ars	TRUE
6483	18217	09/03/2002	-1.47795405590967	-0.89173245009637	NA	-0.593049679229811	-2499502.76236199	2103998.30103245	18217-9	ars	TRUE
6484	18217	09/03/2002	-1.47790551095153	-0.416085063860989	NA	-0.682886401486914	-2500850.5410532	2089182.21979573	18217-9	ars	TRUE
6485	18217	09/03/2002	-1.3165826012055	-1.46416344143607	NA	0.298885894043698	-2523435.33326621	2085563.02054083	18217-9	ars	TRUE
6486	18217	09/03/2002	-1.31656332972993	0.0505124775247019	NA	0.720804625537996	-2530988.23403519	2090353.4440822	18217-9	ars	TRUE
6487	18217	09/03/2002	-1.31654206833905	0.908718034205788	NA	0.530376285748508	-2523509.24336015	2103553.49041982	18217-9	ars	TRUE
6492	18217	09/03/2002	-1.22805668368883	0.907540134163724	NA	0.209943024560086	-2579515.70505772	2014251.23290668	18217-9	ars	TRUE
6504	18217	10/03/2002	-1.52806927711002	-0.847388146265786	NA	-0.278617842802132	-2549730.99345551	2002428.16175634	18217-9	ars	TRUE
6505	18217	10/03/2002	-1.59083226020565	0.211571310924668	NA	-0.489192751613176	-2558673.36291344	1983523.67242738	18217-9	ars	TRUE
6506	18217	10/03/2002	-1.59084730874285	0.560082790806765	NA	-1.44921436661768	-2564538.49469062	1972537.25727129	18217-9	ars	TRUE
6507	18217	10/03/2002	-1.59083375558689	0.768038033806313	NA	-1.38413924423894	-2561079.15199046	1962875.60809635	18217-9	ars	TRUE
6508	18217	10/03/2002	-1.5908091057642	0.127744515377226	NA	-1.38413863648612	-2554942.26687351	1967383.65778755	18217-9	ars	TRUE
6509	18217	10/03/2002	-1.59088035696806	-0.585422527091367	NA	-0.558195958369566	-2546127.83933977	1986061.40634487	18217-9	ars	TRUE
6510	18217	10/03/2002	-1.5908814298051	-0.618763505274164	NA	-0.558276137054517	-2544255.71793452	1982951.16499426	18217-9	ars	TRUE
6511	18217	10/03/2002	-1.59087677062597	-0.631892852177272	NA	-1.21152674413776	-2549325.90265775	1958052.93373572	18217-9	ars	TRUE
6512	18217	10/03/2002	-1.59084170140672	-0.331847533105937	NA	-1.30405583093688	-2554396.08738099	1933154.70247718	18217-9	ars	TRUE
6514	18217	10/03/2002	-1.59084237345803	-0.327695411123003	NA	-1.35564464137732	-2540617.34852038	1964533.1853758	18217-9	ars	TRUE
6515	18217	10/03/2002	-1.59087099958242	-0.400148703120099	NA	-0.558262839816479	-2544396.50263693	1990762.58203388	18217-9	ars	TRUE
6516	18217	10/03/2002	-1.52812920662372	-0.99799601234998	-1.32414967782991	0.139607851129049	-2540305.42239327	2023257.49163912	18217-9	ars	TRUE
6528	18217	11/03/2002	-1.59082313115595	-0.603833456904502	NA	-0.606022015144496	-2546695.6807626	1985191.07554621	18217-9	ars	TRUE
6529	18217	11/03/2002	-1.2280557103674	0.339981704379208	NA	0.186773669310311	-2580115.09162564	2002785.32347059	18217-9	ars	TRUE
6530	18217	11/03/2002	-1.52806184631646	0.0626123065112611	-1.39544274190653	-0.698411316052699	-2516367.83664448	2009712.31127232	18217-9	ars	TRUE
6539	18217	11/03/2002	-0.654672629608297	-1.14096122335568	NA	1.64557004609855	-2580409.46281407	2292928.34180963	18217-9	ars	TRUE
6563	18217	12/03/2002	0.340292569010973	-0.753587383479287	NA	0.129834292995711	-2671968.6648967	2868144.43549553	18217-9	ars	TRUE
6602	3829	02/02/2002	0.714011969853505	-2.11372114722444	NA	2.03927865278678	-2809468.42367708	2664744.24395225	3829-10	ars	TRUE
6603	3829	02/02/2002	0.714046645214884	-0.386678236464749	NA	1.67471673945164	-2803801.43599982	2650147.23824313	3829-10	ars	TRUE
6604	3829	02/02/2002	0.71402901359262	-0.645250353207144	NA	1.67468944237196	-2799575.36685995	2652682.66675613	3829-10	ars	TRUE
6645	3829	04/02/2002	-1.40018445040342	-1.02938785424819	NA	-0.988493261887587	-1923341.55436818	2350952.28805127	3829-10	ars	TRUE
6646	3829	04/02/2002	-1.40024228741457	-0.986141844517731	NA	-0.988516708386329	-1923508.18089662	2348815.89569305	3829-10	ars	TRUE
6647	3829	04/02/2002	-1.40016360565336	-0.842013151933187	NA	-0.865379688450356	-1923674.80742506	2346679.50333484	3829-10	ars	TRUE
6648	3829	04/02/2002	-1.4002165657264	-0.782155480766283	NA	-0.865362552111607	-1923841.4339535	2344543.11097662	3829-10	ars	TRUE
6649	3829	04/02/2002	-1.40023482882728	-0.650080585402702	NA	-0.865412102009577	-1920445.63963731	2342893.84806091	3829-10	ars	TRUE
6650	3829	04/02/2002	-1.40021844780885	-1.03111504218523	NA	-1.08713826877036	-1913487.42447651	2341731.71458771	3829-10	ars	TRUE
6651	3829	04/02/2002	-1.40020437013111	-0.970825242397381	NA	-1.08716523957405	-1910409.54681823	2332881.48671298	3829-10	ars	TRUE
6652	3829	04/02/2002	-1.40023944419704	-1.39147624877219	NA	-1.34836451061317	-1911212.00666248	2316343.16443671	3829-10	ars	TRUE
6664	3829	05/02/2002	-1.49695759800277	-1.46345676440935	NA	-1.58503244235005	-1920889.40758873	2306914.54689279	3829-10	ars	TRUE
6665	3829	05/02/2002	-1.49699000722408	-1.55983304956687	NA	-1.58947888072911	-1913684.75285088	2308076.03596556	3829-10	ars	TRUE
6666	3829	05/02/2002	-1.49693809384585	-1.45203102893452	NA	-1.36482370431468	-1906480.09811302	2309237.52503834	3829-10	ars	TRUE
6667	3829	05/02/2002	-1.49701848513114	-1.29323234507996	-2.01102298520251	-1.75430309303399	-1899275.44337516	2310399.01411111	3829-10	ars	TRUE
6668	3829	05/02/2002	-1.49702413458215	-1.40642877971219	-2.15440301536284	-2.04153697645951	-1892070.7886373	2311560.50318388	3829-10	ars	TRUE
6669	3829	05/02/2002	-1.55628662894047	-1.53049902336055	-2.11658353064091	-2.04157203149495	-1884866.13389944	2312721.99225666	3829-10	ars	TRUE
6670	3829	05/02/2002	-1.49702624130492	-1.484878384767	-1.97273996810793	-1.76160071897198	-1896759.33269864	2299045.9001832	3829-10	ars	TRUE
6671	3829	05/02/2002	-1.49701067045643	-1.39905025041525	-2.14791655853279	-1.48281855193155	-1908652.53149784	2285369.80810974	3829-10	ars	TRUE
6672	3829	05/02/2002	-1.49694114183989	-1.43294358363208	-2.33354819840757	-1.4346997676642	-1920545.73029704	2271693.71603628	3829-10	ars	TRUE
6673	3829	05/02/2002	-1.49700084187887	-1.51796964862774	NA	-1.76161099213877	-1902382.1723091	2295562.95819587	3829-10	ars	TRUE
6674	3829	05/02/2002	-1.55628205520629	-1.64829517084175	-2.2653770528268	-1.5677014795412	-1887546.32210662	2285141.1972469	3829-10	ars	TRUE
6675	3829	05/02/2002	-1.49694941187555	-1.55844873818525	-2.42467832238633	-1.43474217672088	-1920828.00397895	2288493.87794984	3829-10	ars	TRUE
6676	3829	05/02/2002	-1.49700230558555	-1.13950713150753	NA	-1.25756005292093	-1945761.19322882	2293226.6753341	3829-10	ars	TRUE
6688	3829	06/02/2002	-1.39235587679951	-1.26515897567836	NA	-1.98834127003088	-1831825.96332235	2437544.06686846	3829-10	ars	TRUE
6690	3829	06/02/2002	-1.3923432113393	-1.89654269515641	NA	-1.9883050610231	-1834057.92168749	2426108.6373335	3829-10	ars	TRUE
6691	3829	06/02/2002	-1.39239714658605	-1.34315319722068	NA	-1.74767053325847	-1855939.45603379	2427994.94972757	3829-10	ars	TRUE
6692	3829	06/02/2002	-1.39237745108278	-1.28222875735389	NA	-1.57765459254581	-1859547.30213899	2433817.61950956	3829-10	ars	TRUE
6693	3829	06/02/2002	-1.39239737422648	-1.17870563876019	NA	-1.57763494306611	-1863155.14824419	2439640.28929154	3829-10	ars	TRUE
6694	3829	06/02/2002	-1.39237061675624	-1.25302240176545	NA	-1.57765563446303	-1858223.11421918	2431695.23205089	3829-10	ars	TRUE
6695	3829	06/02/2002	-1.39235212036732	-1.58734690172845	-1.66743908476932	-1.74856148816642	-1853291.08019417	2423750.17481024	3829-10	ars	TRUE
6696	3829	06/02/2002	-1.39235231817425	-1.88190619726801	-1.62087625280922	-1.74857183499967	-1848359.04616916	2415805.11756959	3829-10	ars	TRUE
6697	3829	06/02/2002	-1.39235069999327	-1.90739096282257	NA	-1.81381481016752	-1866328.00605779	2398686.96466576	3829-10	ars	TRUE
6698	3829	06/02/2002	-1.3924058181046	-1.28649535916649	NA	-1.64705557268626	-1885802.04916787	2395652.51798485	3829-10	ars	TRUE
6700	3829	06/02/2002	-1.496952582783	-1.31710278929911	-2.21805560392312	-1.75096228401499	-1896493.01467384	2313468.04895735	3829-10	ars	TRUE
6743	3829	08/02/2002	0.430585801784656	-0.0127359062908373	2.43580449923752	-0.284983867312295	-2478151.95047742	3231808.96363392	3829-11	ars	TRUE
6744	3829	08/02/2002	0.430574339398587	-0.10868284760541	2.43586687320415	-0.284940949217349	-2476982.73211226	3232970.97136504	3829-11	ars	TRUE
6755	3829	09/02/2002	0.762118715982409	-1.55136814644761	0.226234793184711	0.410209308763359	-2469387.07456203	3377822.70930259	3829-11	ars	TRUE
6757	3829	09/02/2002	0.762087699693851	-1.50614725981481	0.431638047793927	0.21142068895201	-2469704.27001105	3365246.46493491	3829-11	ars	TRUE
6758	3829	09/02/2002	0.762104294543821	-1.47631258348141	-0.141523630134456	0.229469580821744	-2460822.37095278	3366107.23113889	3829-11	ars	TRUE
6759	3829	09/02/2002	0.762055066808327	-1.50788525572634	-0.364243314797163	0.701375053543608	-2448913.01480944	3375924.23234341	3829-11	ars	TRUE
6760	3829	09/02/2002	0.762090941999494	-1.54843527213622	-0.331423691038014	0.667918833539358	-2437003.6586661	3385741.23354794	3829-11	ars	TRUE
6767	3829	09/02/2002	0.430586020036027	-0.67446074938634	2.45110794916966	-0.194232497107993	-2471893.78448286	3203337.96079698	3829-11	ars	TRUE
6768	3829	09/02/2002	0.325573369048218	-0.939324827113803	2.06242411934808	-0.104725837832476	-2477238.54274586	3186510.74200086	3829-11	ars	TRUE
6856	3829	13/02/2002	-0.903199997277419	-1.31425071290178	-0.279352876653463	-0.662505464164892	-2287011.31853943	2468969.72818713	3829-12	ars	TRUE
6857	3829	13/02/2002	-0.793957401197641	-1.2841171759312	-0.37292908606095	0.0956205851811107	-2289879.68732397	2484368.68471023	3829-12	ars	TRUE
6858	3829	13/02/2002	-0.793964741272833	-0.889056161198298	NA	0.0955485666897503	-2292748.0561085	2499767.64123333	3829-12	ars	TRUE
6859	3829	13/02/2002	-0.79391874327497	-1.00500875366747	-0.0401008791099601	0.799609318857455	-2295616.42489304	2515166.59775642	3829-12	ars	TRUE
6860	3829	13/02/2002	-0.793958788137747	-1.270477029267	NA	0.487796181387942	-2262770.23607187	2509915.45124262	3829-12	ars	TRUE
6861	3829	13/02/2002	-0.793947634708094	-1.25285909355063	NA	0.487769650487065	-2260678.77490051	2505262.16032435	3829-12	ars	TRUE
6862	3829	13/02/2002	-0.793950248046247	-0.246000637118331	NA	0.0955708610112203	-2289342.04137894	2501206.72500163	3829-12	ars	TRUE
6863	3829	13/02/2002	-0.700054066548111	-1.21650368535362	-0.0642319108927871	0.799560415810744	-2300594.00743331	2516758.79186014	3829-12	ars	TRUE
6864	3829	13/02/2002	-0.700026946537999	-1.17733733656059	-0.340007221209262	1.44735700833491	-2308438.16262811	2534273.42951164	3829-12	ars	TRUE
6877	3829	14/02/2002	-0.940481320098743	-1.0489254223582	-0.443417593384708	-0.0472466356984421	-2275658.6038571	2488149.48543885	3829-12	ars	TRUE
6878	3829	14/02/2002	-0.940488735101281	-1.23354642121173	NA	0.28501874738308	-2298586.6648678	2494554.54371578	3829-12	ars	TRUE
6879	3829	14/02/2002	-0.857149189375882	-1.18763783202995	NA	0.584888810194166	-2321514.72587849	2500959.6019927	3829-12	ars	TRUE
6880	3829	14/02/2002	-0.857119339459022	-1.22592328407263	-0.232804082722237	1.31066196973204	-2304715.23174522	2524998.2855558	3829-12	ars	TRUE
6934	3829	16/02/2002	0.695574144058274	-0.0327818561636193	NA	0.603889173228162	-2804015.50840336	2903845.9027118	3829-13	ars	TRUE
6935	3829	16/02/2002	0.647720133150955	0.3913855166089	NA	1.02995604419726	-2794088.14271549	2867110.23341941	3829-13	ars	TRUE
6936	3829	16/02/2002	0.64762871290292	0.356605659283336	NA	0.867704282605791	-2791863.5901939	2873304.08305215	3829-13	ars	TRUE
6937	3829	16/02/2002	0.647637134630912	0.319545734681219	NA	1.26895162391502	-2782081.52901632	2867578.74002679	3829-13	ars	TRUE
6948	3829	17/02/2002	0.695619598020073	0.395070884076405	NA	0.830576222235843	-2785298.75370679	2878756.00557332	3829-13	ars	TRUE
6949	3829	17/02/2002	0.695586431816704	0.376938930227205	NA	0.83056949403637	-2785913.4570486	2879545.3149761	3829-13	ars	TRUE
6950	3829	17/02/2002	0.695629326176056	0.376907912057818	NA	0.830579933052272	-2786528.1603904	2880334.62437889	3829-13	ars	TRUE
6951	3829	17/02/2002	0.695643944649324	0.332658884773838	NA	0.830559330834303	-2787142.86373221	2881123.93378167	3829-13	ars	TRUE
6952	3829	17/02/2002	0.695629380860314	0.309780564024497	NA	0.830618618339015	-2787757.56707401	2881913.24318446	3829-13	ars	TRUE
6953	3829	17/02/2002	0.695646657184506	0.275238438657865	NA	0.830610212821531	-2788372.27041581	2882702.55258724	3829-13	ars	TRUE
6954	3829	17/02/2002	0.695603860993213	0.206121754732788	NA	0.830615450589865	-2788986.97375762	2883491.86199003	3829-13	ars	TRUE
6955	3829	17/02/2002	0.695556458059833	0.206112937285741	NA	0.830577927826712	-2789601.67709942	2884281.17139281	3829-13	ars	TRUE
6956	3829	17/02/2002	0.695633154768352	0.172267581621025	NA	0.830583902049571	-2789249.18691163	2885797.72630809	3829-13	ars	TRUE
6957	3829	17/02/2002	0.695596779918293	0.0163241480265461	NA	0.264226113137433	-2788111.85239567	2894303.52552449	3829-13	ars	TRUE
6958	3829	17/02/2002	0.695614023329825	-0.166495158011704	NA	0.912659245859045	-2805895.6647624	2884962.82927496	3829-13	ars	TRUE
6959	3829	17/02/2002	0.647704664389909	-0.138873870521983	NA	1.01523646826238	-2809545.82703781	2870167.71127987	3829-13	ars	TRUE
6960	3829	17/02/2002	0.647628148806774	-0.339212453453305	NA	1.1393909207845	-2790539.60142731	2847516.67262844	3829-13	ars	TRUE
6961	3829	17/02/2002	0.647682678484594	0.699230176462402	NA	1.04146359778116	-2787238.11507195	2863271.8899422	3829-13	ars	TRUE
6973	3829	18/02/2002	0.647694976761522	-0.35818589203537	NA	1.12295814385246	-2801929.66690079	2844932.91665734	3829-13	ars	TRUE
6974	3829	18/02/2002	0.647655306155518	0.285008572694239	NA	1.05208127759226	-2795070.73619574	2862583.98795265	3829-13	ars	TRUE
6975	3829	18/02/2002	0.647713436837288	0.490821945625514	NA	0.798525683754471	-2788152.04864013	2872153.40511468	3829-13	ars	TRUE
[truncated: 2,244 more rows]
