# Supplementary material for: Quantifying individual specialization using tracking data: a case study on two species of albatrosses
Source: Mar Biol. 2018 Sep 8;165(10):152. doi: 10.1007/s00227-018-3408-x (PMC6132544; doi:10.1007/s00227-018-3408-x)
Supplement: Supplementary file 4 — Supplementary material 4 (R 4 kb) [file 227_2018_3408_MOESM4_ESM.r]

library(sp)
library(maptools)
library(ggplot2)
library(rgdal)
library(ptinpoly)
library(geometry)
library(bit)
library(linprog)
library(boot)

source('LoCoH_functions_parallel.R')

###############
# environment #
###############

filename = 'variables_bba2002_reg_RTselDay.csv' 
fi = read.csv(filename,sep=',') 
names(fi)
# names(fi) <- c("ID","TRIP","DATE","SST_WK","DEPTH","CHLA","EKE8days")

indiv_list = unique(fi$ID)
fi <- fi[,-which(names(fi) == "CHLA")]
fi = na.omit(fi)

#####
## create polyhedra
#####
pt = proc.time()
a = 3

X = list()
indiv_points = numeric(length(indiv_list))
indiv_trips = numeric(length(indiv_list))
LoCoH = list()

for (i in 1:length(indiv_list)) {
  fi_ind = fi[ fi$ID == indiv_list[i], ]
  indiv_points[i] = nrow(fi_ind)
  indiv_trips[i] = length(unique(fi_ind$TRIP)) # number of trips per individual
  X[[i]] = fi_ind[,c("SST_WK","DEPTH","EKE8days")] #,"CHLA")]
  
  LoCoH[[i]] = LoCoH_adapt_polyhedra ( X[[i]], a )
  print(proc.time() - pt)
  print(paste('indiv',i))
}

#####
## intersect polyhedra and grids
#####

gdstep=0.125

# data
LoCoH_intersect(LoCoH, X, gdstep, filename = paste("bba2002_data",sim,"_3D_a", a, "_gd0125_selRTday-", sep=""))


# Simulations -------------------------------------------------------------

#####
## create polyhedra - randomise trips within individuals
#####

pt = proc.time()
nsim=100
Xtprd = list()
trip_list = unique(fi$TRIP)
nb_trips = sample(indiv_trips, nsim * length(indiv_list), replace = TRUE)
LoCoHtprd = list()

for (j in 1:nsim * length(indiv_list)) {
  tripid = sample(trip_list, nb_trips[j])
  Xtprd[[j]] = fi[ fi$TRIP %in% tripid, c("SST_WK","DEPTH","EKE8days")] #,"CHLA")]
  
  if (nrow(Xtprd[[j]]) > 3) {
    LoCoHtprd[[j]] = LoCoH_adapt_polyhedra ( Xtprd[[j]], a )
    print(proc.time() - pt)
    print(paste('indiv',j)) 
  }
}

#####
## intersect polyhedra and grids
#####

# randomised trips
LoCoH_intersect(LoCoHtprd, X, gdstep, filename = paste("bba2002_rdtrips_3D_a", a, "_gd0125_selRTday-", sep=""))

#####
## Results 
#####

BBAdata = read.csv(paste("bba2002_data_3D_a3_gd0125_selRTday-LoCoH_results_",p,".txt",sep=""),header=FALSE, sep="")
names(BBAdata) = c("ID","cells") 
BBAvol_data = aggregate(BBAdata$cells,by=list(BBAdata$ID),FUN=length)
BBAvol_tot = length(unique(BBAdata$cells))
IS_dataBBA <- 1-BBAvol_data$x/BBAvol_tot
IS_dataBBA_e <- data.frame(ID = BBAvol_data$Group.1,
                           IS = 1-BBAvol_data$x/BBAvol_tot)
nind = length(unique(BBAdata$ID))

# randomisation of trips by blocks of 12 individuals
BBAtprd = read.csv(paste("bba2002_rdtrips_3D_a3_gd0125_selRTday-LoCoH_results_",p,".txt",sep=""),header=FALSE, sep="")
names(BBAtprd) = c("ID","cells") 
IS_tprdBBA <- subset(IndSpecRand(BBAtprd), Simul <= 100) 
IS_tprdBBAmed <- ddply(IS_tprdBBA, ~Simul, function(x) data.frame(Simul = unique(x$Simul),
                                                                  IS = median(x$IS)))

# p-value
pvalBBA_e <- sum(IS_tprdBBAmed$IS > median(IS_dataBBA_e$IS))/length(IS_tprdBBAmed$IS)
medBBA_e = median(IS_dataBBA_e$IS)
CI2.5BBA_e = quantile(IS_tprdBBAmed$IS, 0.025)
CI97.5BBA_e = quantile(IS_tprdBBAmed$IS, 0.975)

p1a <- ggplot(IS_tprdBBAmed, aes(x = IS)) +
  geom_histogram(aes(y = ..density..), binwidth = 0.005) +
  labs(title = paste("BBA - Median comparison - Environment - p-value:", round(pvalBBA_e,3)),
       x = 'Specialisation index') + 
  geom_vline(aes(xintercept = medBBA_e), col = "red",size=1.5) + 
  geom_vline(aes(xintercept = CI2.5BBA_e), col = "blue",size=1.5, linetype = 2) + 
  geom_vline(aes(xintercept = CI97.5BBA_e), col = "blue",size=1.5, linetype = 2) +
  p_common 

p2a <- ggplot(IS_tprdGHAmed, aes(x = IS)) +
  geom_histogram(aes(y = ..density..), binwidth = 0.005) +
  labs(title = paste("GHA - Median comparison - Environment - p-value:", round(pvalGHA_e,3)),
       x = 'Specialisation index') + 
  geom_vline(aes(xintercept = medGHA_e), col = "red",size=1.5) + 
  geom_vline(aes(xintercept = CI2.5GHA_e), col = "blue",size=1.5, linetype = 2) + 
  geom_vline(aes(xintercept = CI97.5GHA_e), col = "blue",size=1.5, linetype = 2) +
  p_common
