# Supplementary material for: Quantifying individual specialization using tracking data: a case study on two species of albatrosses
Source: Mar Biol. 2018 Sep 8;165(10):152. doi: 10.1007/s00227-018-3408-x (PMC6132544; doi:10.1007/s00227-018-3408-x)
Supplement: Supplementary file 5 — Supplementary material 5 (R 15 kb) [file 227_2018_3408_MOESM5_ESM.r]

require(geometry)
require(linprog)
require(parallel)

# General structure ----------------------------------------------------------------

# 1.	Building of the polyhedra around each point:
#   - LoCoH_adapt_polyhedra function
#   - Polyhedron function (converting the output of the convhulln function into a format that can be used later on. This function is only called by the LoCoH_adapt_polyhedra function)
#   
# 2.	Intersection between the polyhedra and the grid:
#   -	LoCoH_intersect calling:
#       o	minConvexHull (to check if a point is in a convex hull)
#       o	LoCoH_gridpoly 
# 
# 3.	Calculation of the volume of each individual:
#   -	LoCoH_volume


# LoCoH_adapt_polyhedra function---------------------------------------------------

# Building polyhedra using adaptive-LoCoH
# Inputs: 
#   X: the data, each row corresponds to a location, each column to a variable
#   a: the adaptive-LoCoH parameter
# Outputs:
#   Polyhedra: ordered polyhedra
#   stp10, stp20, etc. indices to stop including polyhedra to get 10%, 20%, etc. of the points

LoCoH_adapt_polyhedra = function ( X, a ) { # this function seems to be ok for at least 2 to 4D
  
  D = as.matrix(dist(X,diag=TRUE,upper=TRUE))
  
  Nei = list()
  NeiCumDist = list()
  for (p in 1:nrow(X)) {
    ordn = order(D[p,]) # neighbours reordered from closest to furthest
    NeiCumDist[[p]] = cumsum(D[p,ordn]) # cumulated distance
    Nei[[p]] = ordn[ NeiCumDist[[p]] <= a ] # indices of the neighbours to keep
  }
  
  rm(D)
  
  ## Build a polygon for each (needs at least 4 points)
  kk = 1 
  P = list()
  Lp = list()
  vol = numeric()
  for (p in 1:nrow(X)) {
    
    if (length(Nei[[p]]) >= 4) {
      Xp = X[Nei[[p]],] # keeping only the neighbours for which the sum of distances <= a
      # Xp = unique(Xp) 
      
      if (nrow(Xp)>4) {
        Kp = convhulln(Xp,options=c("FA")) 
        P[[kk]] = Polyhedron(Kp$hull,Xp)
        vol[kk] = Kp$vol
        Lp[[kk]] = Nei[[p]] # already includes itself
        kk = kk + 1
      }
      
    }
  }
  
  
  if (is.vector(vol)) {
    
    #  ## Order them from smallest to largest
    #     ord = order(vol)  
    #     Pord = vector("list",length(P)) 
    #     for (o in 1:length(P)) {
    #       Pord[[o]] = P[[ord[o]]]
    #     }
    
    ## Order them by decreasing number of neighbours
    ord = order(unlist(lapply(Lp,length)), decreasing = TRUE)  
    Pord = vector("list",length(P)) 
    for (o in 1:length(P)) {
      Pord[[o]] = P[[ord[o]]]
    }
    
    ## when to stop for x #
    # recalculate Ninc
    Pinc = NULL
    Ninc = 0
    
    for (kk in 1:length(P)) { 
      Pinc = c(Pinc,Lp[[ ord[kk] ]])  # which points are included at that stage
      Ninc[kk] = length(unique(Pinc))
    }
    
    stp100 = min( which(Ninc == max(Ninc)) )
    stp10 = min( which(Ninc >= min(max(Ninc),nrow(X)*0.1)) ) 
    stp20 = min( which(Ninc >= min(max(Ninc),nrow(X)*0.2)) ) 
    stp30 = min( which(Ninc >= min(max(Ninc),nrow(X)*0.3)) ) 
    stp40 = min( which(Ninc >= min(max(Ninc),nrow(X)*0.4)) ) 
    stp50 = min( which(Ninc >= min(max(Ninc),nrow(X)*0.5)) ) 
    stp60 = min( which(Ninc >= min(max(Ninc),nrow(X)*0.6)) ) 
    stp70 = min( which(Ninc >= min(max(Ninc),nrow(X)*0.7)) ) 
    stp80 = min( which(Ninc >= min(max(Ninc),nrow(X)*0.8)) ) 
    stp90 = min( which(Ninc >= min(max(Ninc),nrow(X)*0.9)) ) 
    
    print(Ninc[stp50]/nrow(X))
    
    return(list(Polyhedra = Pord, stp10 = stp10, stp20 = stp20, stp30 = stp30,
                stp40 = stp40, stp50 = stp50, stp60 = stp60, stp70 = stp70, 
                stp80 = stp80, stp90 = stp90, stp100 = stp100)) 
  } else {
    print(class(vol))
    print(str(vol))
    return(list(Polyhedra = NULL, stp10 = NULL, stp20 = NULL, stp30 = NULL, stp40 = NULL,
                stp50 = NULL, stp60 = NULL, stp70 = NULL, 
                stp80 = NULL, stp90 = NULL, stp100 = NULL))
  }
}


# Polyhedron function ------------------------------------------------------

# this function returns:
#   - The coordinates of the vertices
#   - In 2D: a list of segments (indices of the corresponding vertices)
#   - In 3D: a list of triangles (indices of the corresponding vertices)
#   - In 4D: a list of tetrahedra (indices of the corresponding vertices)

Polyhedron = function(CVN,val) {   # OK in at least 2 to 4D
  # CVN = output of convhulln - indices of the vertices
  # coordinates of the points
  vert.list = unique(as.vector(CVN)) # indices of the vertices
  vert.list.n = 1:length(vert.list) # new indices of the vertices
  Vertices = val[vert.list,] # only the points that are vertices of the hull
  
  Faces = CVN # m-by-dim matrix (m the number of "faces")
  for (i in 1:nrow(CVN)) {
    for (d in 1:ncol(CVN)) {
      Faces[i,d] = which(vert.list == CVN[i,d])
    }
  }
  return(list(Vertices = Vertices, Faces = Faces))
}


# LoCoH_gridpoly function -------------------------------------------------

# Each column of Ftot contains, for each grid cell, TRUE if it lies in the corresponding polyhedron/FALSE otherwise.
# Each column of Pv1d contains the x-coordinates of the vertices of the corresponding polyhedron, then the y-coordinates, then z-coordinates, etc.

LoCoH_gridpoly = function(P, stp10, stp20, stp30, stp40, stp50, stp60, 
                          stp70, stp80, stp90, stp100, gdstep,
                          xgrid, ygrid, zgrid = NULL, tgrid = NULL,filename) {
  
  ncell = length(xgrid)*length(ygrid)*ifelse(is.null(zgrid),1,length(zgrid))*
    ifelse(is.null(tgrid),1,length(tgrid))

  if (is.null(tgrid)) {
    if (is.null(zgrid)) {
      grid_tot = expand.grid(xgrid,ygrid)
    } else {
      grid_tot = expand.grid(xgrid,ygrid,zgrid)
    }
  } else {
    grid_tot = expand.grid(xgrid,ygrid,zgrid,tgrid)  
  }
  
  LoCoH_gridpoly_subfuntion = function(Psub) { 
    
    # LoCoH_gridpoly_subfunction is the function that fills Ftot from Psub
    #   -	First it restricts the grid to only points that could be in (using gridSubset function).
    #   -	Then it tests which points of the subgrid are in the polyhedra (using minCovexHull function).
    
    Ftot1d = logical(ncell)
    pv = Psub$Vertices
    
    cin = gridSubset(Av = xgrid, Bv = ygrid, Cv = zgrid, Dv = tgrid, 
                     ca1 = min(pv [,1]), ca2 = max(pv [,1]),
                     cb1 = min(pv [,2]), cb2 = max(pv [,2]),
                     cc1 = ifelse(dim(pv)[2]>2,min(pv [,3]),NA),
                     cc2 = ifelse(dim(pv)[2]>2,max(pv [,3]),NA),
                     cd1 = ifelse(dim(pv)[2]>3,min(pv [,4]),NA),
                     cd2 = ifelse(dim(pv)[2]>3,max(pv [,4]),NA),
                     gdstep = gdstep)
    
    tmp=logical(length(cin))
    
    if (length(cin) > 0) {
      presAbs = matrix(c(rep(0,length(cin)), # grid first (as absences)
                         rep(1,nrow(pv)))) # vertices second (as pres)
      envVarsVert = pv
      envVarsGrid = as.matrix(grid_tot[cin,])
      colnames(envVarsGrid) = names(envVarsVert)
      envVars = rbind(envVarsGrid, # grid first
                      envVarsVert) # vertices second
      
      my.hull = minConvexHull(presAbs,envVars)
      
      tmp = my.hull[1:length(cin),] #,]# only the indices of the cells from the grid
      
    }
    
    Ftot1d[cin] = (tmp == 1)
    Ftot1dbit = bit::as.bit(Ftot1d)
    
    return(Ftot1dbit)
  }
  
  numWorkers <- min(10, detectCores() - 1 )
  cl <- parallel::makeCluster(numWorkers, type = "PSOCK")
  clusterExport(cl, c('stp100','ncell','xgrid','ygrid','zgrid','tgrid','grid_tot',
                      'LoCoH_gridpoly_subfuntion','gridSubset','minConvexHull'), envir = environment())
  
  Ftot = parLapply(cl, P[1:stp100],LoCoH_gridpoly_subfuntion)

  # Shutdown cluster neatly
  if(!is.null(cl)) {
    parallel::stopCluster(cl)
    cl <- c()
  }
  
  if (stp10 > 0) {
    Fin10 = unique(unlist(lapply(Ftot[1:stp10],as.which))) 
  } else {
    Fin10 = NULL
  }
  
  if ((stp20-stp10)> 0) {
    Fin20 = c(Fin10,unique(unlist(lapply(Ftot[(stp10+1):stp20],as.which))) )
  } else {
    Fin20 = Fin10
  }
  
  if ((stp30-stp20)> 0) {
    Fin30 = c(Fin20,unique(unlist(lapply(Ftot[(stp20+1):stp30],as.which))) )
  } else {
    Fin30 = Fin20
  }
  
  if ((stp40-stp30)> 0) {
    Fin40 = c(Fin30,unique(unlist(lapply(Ftot[(stp30+1):stp40],as.which))) )
  } else {
    Fin40 = Fin30
  }
  
  if ((stp50-stp40)> 0) {
    Fin50 = c(Fin40,unique(unlist(lapply(Ftot[(stp40+1):stp50],as.which))) )
  } else {
    Fin50 = Fin40
  }
  
  if ((stp60-stp50)> 0) {
    Fin60 = c(Fin50,unique(unlist(lapply(Ftot[(stp50+1):stp60],as.which))) )
  } else {
    Fin60 = Fin50
  }
  if ((stp70-stp60)> 0) {
    Fin70 = c(Fin60,unique(unlist(lapply(Ftot[(stp60+1):stp70],as.which))) )
  } else {
    Fin70 = Fin60
  }
  
  if ((stp80-stp70)>0) {
    Fin80 = c(Fin70,unique(unlist(lapply(Ftot[(stp70+1):stp80],as.which))) )
  } else {
    Fin80 = Fin70
  }
  
  if ((stp90-stp80)>0) {
    Fin90 = c(Fin80,unique(unlist(lapply(Ftot[(stp80+1):stp90],as.which))) )
  } else {
    Fin90 = Fin80
  }
  
  if ((stp100-stp100)>0) {
    Fin100 = c(Fin90,unique(unlist(lapply(Ftot[(stp90+1):stp100],as.which))) )
  } else {
    Fin100 = Fin90
  }
  
  return(list(Fin10 = Fin10, Fin20 = Fin20, Fin30 = Fin30, Fin40 = Fin40, Fin50 = Fin50,
              Fin60 = Fin60, Fin70 = Fin70, Fin80 = Fin80, Fin90 = Fin90, Fin100 = Fin100))                   
  
}


# LoCoH_intersect function ------------------------------------------------

# 1. building the grid
# 2. for each individual, returning the list of indices of the grid cells that are included in the polyhedra - a list for each isopleth (using LoCoH_gridpoly function)

LoCoH_intersect = function(LoCoH, X, gdstep, filename, idx) { 
  pt = proc.time()
  
# grid creation 
  
  if (dim(X[[1]])[2] <= 2) {
    xmin = min(unlist(simplify2array(X)[1,])) - gdstep
    xmax = max(unlist(simplify2array(X)[1,])) + gdstep
    xgrid = seq( xmin, xmax, gdstep )
    
    if (dim(X[[1]])[2] > 1) {
      ymin = min(unlist(simplify2array(X)[2,])) - gdstep
      ymax = max(unlist(simplify2array(X)[2,])) + gdstep
      ygrid = seq( ymin, ymax, gdstep )
    } else {
      ygrid = NULL
    }
    
    zgrid = NULL
    tgrid = NULL
    
  } else {
    
    xmin = min(sapply(simplify2array(X)[1,],min)) - gdstep
    xmax = max(sapply(simplify2array(X)[1,],max)) + gdstep
    xgrid = seq( xmin, xmax, gdstep )
    ymin = min(sapply(simplify2array(X)[2,],min)) - gdstep
    ymax = max(sapply(simplify2array(X)[2,],max)) + gdstep    
    ygrid = seq( ymin, ymax, gdstep )
    
    zmin = min(sapply(simplify2array(X)[3,],min)) - gdstep
    zmax = max(sapply(simplify2array(X)[3,],max)) + gdstep
    zgrid = seq( zmin, zmax, gdstep )
    
    if (dim(X[[1]])[2] > 3) {
      tmin = min(sapply(simplify2array(X)[4,],min)) - gdstep
      tmax = max(sapply(simplify2array(X)[4,],max)) + gdstep
      tgrid = seq( tmin, tmax, gdstep )
    } else {
      tgrid = NULL
    }
  }
  # end of grid creation 
  print("grid created")
  
  
  for (i in 1:length(LoCoH)) {
    if (!is.null(LoCoH[[i]]$Polyhedra)) {

      if (i>1) {
        rm(cells)
      }

      cells = LoCoH_gridpoly(LoCoH[[i]]$Polyhedra, LoCoH[[i]]$stp10, LoCoH[[i]]$stp20, LoCoH[[i]]$stp30, 
                             LoCoH[[i]]$stp40, LoCoH[[i]]$stp50, LoCoH[[i]]$stp60, LoCoH[[i]]$stp70,
                             LoCoH[[i]]$stp80, LoCoH[[i]]$stp90, LoCoH[[i]]$stp100, gdstep, #PIPidx,
                             xgrid, ygrid, zgrid, tgrid,filename)
    
      print(proc.time() - pt)
      print(paste('indiv ',i,sep=''))
      
      for (ud in 1:10) {
        
        if (i == 1) {
          write.table( cbind( rep( i, length( unique( cells[[ud]] ) ) ),
                              unique( cells[[ud]] )),
                       paste(filename,"LoCoH_results_",10*ud,".txt",sep=""), append = FALSE, col.names=FALSE, row.names=FALSE )
        } else {
          write.table( cbind( rep( i, length( unique( cells[[ud]] ) ) ),
                              unique( cells[[ud]] )),
                       paste(filename,"LoCoH_results_",10*ud,".txt",sep=""), append = TRUE, col.names=FALSE, row.names=FALSE )
        }
      }  
      
    }
  }
}  


# minConvexHull function -----------------------------------------------------------

# which points of the grid are included in the polyhedra

minConvexHull<-function(presAbs,envVars) 

  hull<-presAbs
  
  is<-which(presAbs==1) # identify presences
  N <-length(is) # number of presences
  d = c(1:N) 
  A<-rbind(t(envVars[is,]),rep(1,N))
  
  solvesimplex = function( envVars.row ) { 
    b <- matrix(c(envVars.row,1),ncol=1)
    if (!is.numeric(b)) {
      b = as.numeric(b)
    }
    hull.row = linprog::solveLP(cvec=d,bvec=b,Amat = A,const.dir=rep("=",length(b)),lpSolve=TRUE,
                                tol = 1e-5)$status == 0 
    return(hull.row)
  }
  
  if (sum(presAbs==0)>1) {
    hull[presAbs==0] = apply(envVars[presAbs==0,],1,solvesimplex)  
  } else if (sum(presAbs==0)>0) {
    hull[presAbs==0] = solvesimplex(envVars[presAbs==0,])
  }
  
  hull[hull<0]<-0
  return(hull)
  }


# gridSubset funciton  -----------------------------------------------------------

# subsetting the grid (to save computational time)

gridSubset = function(Av, Bv, Cv, Dv, ca1, ca2, cb1, cb2, cc1, cc2, cd1, cd2, gdstep) { 
  
  # The indices, not the values
  A = c(1:length(Av))
  B = c(1:length(Bv))
  if (length(Cv) > 0) {
    C = c(1:length(Cv))  
  } else { C = NULL }
  if (length(Dv) > 0) {
    D = c(1:length(Dv))  
  } else { D = NULL }
  
  ### test on A ###
  resA = which(Av >= ca1 & Av <= ca2)
  resAtot = resA + rep( seq(0, (length(B)
                                *ifelse(length(C)>0,length(C),1)
                                *ifelse(length(D)>0,length(D),1) - 1)*length(A), length(A)), 
                        each = length(resA))
  
  ### test on B ###
  resB = which(Bv >= cb1 & Bv <= cb2)
  toAdd = rep(1:length(A),each=ifelse(length(C)>0,length(C),1)*ifelse(length(D)>0,length(D),1)) + 
    rep(seq(0,
            length(A)*length(B)*(ifelse(length(C)>0,length(C),1)*ifelse(length(D)>0,length(D),1) - 1), 
            length(A)*length(B)),
        length(A))
  resBtot = (resB - 1) * length(A) + rep( toAdd, each = length(resB))
  
  ### test on C ###
  if (!is.null(C)) {
    resC = which(Cv >= cc1 & Cv <= cc2)
    toAdd = rep(1:(length(A)*length(B)), each = ifelse(length(D)>0,length(D),1) ) +
      rep(seq(0,length(A)*length(B)*length(C)*(ifelse(length(D)>0,length(D),1) - 1), 
              length(A)*length(B)*length(C)), 
          length(A)*length(B))
    resCtot = (resC - 1) * length(A)*length(B) + rep( toAdd, each = length(resC))
  }  
  
  ### test on D ###
  if (!is.null(D)) {
    resD = which(Dv >= cd1 & Dv <= cd2)
    resDtot = sort((resD - 1) * length(A)*length(B)*length(C) + rep( (1:(length(A)*length(B)*length(C))),
                                                                     each = length(resD)))
  }
  
  if (!is.null(C)) {
    if (!is.null(D)) {
      res_tot = intersect(intersect(resAtot, resBtot), intersect(resCtot, resDtot)) # correct indices
    } else {
      res_tot = intersect(intersect(resAtot, resBtot), resCtot) # correct indices
    }
  } else {
    res_tot = intersect(resAtot, resBtot) # correct indices
  }
  
  return(res_tot)
  
} 
